# Supplementary material for: Integrated metabolomics and transcriptomics reveal the potential of hydroxy-alpha-sanshool in alleviating insulin resistance
Source: Mol Med. 2025 Feb 21;31:76. doi: 10.1186/s10020-025-01129-1 (PMC11846303; doi:10.1186/s10020-025-01129-1)
Supplement: Supplementary file 1 — Supplementary Material 1 [file 10020_2025_1129_MOESM1_ESM.xls]

#ID	Symbol	b2-1_Count	b2-2_Count	b2-3_Count	b3-1_Count	b3-2_Count	b3-3_Count	b2-1_FPKM	b2-2_FPKM	b2-3_FPKM	b3-1_FPKM	b3-2_FPKM	b3-3_FPKM	Pvalue	log2FC	regulated	COG_class	COG_class_annotation	GO_annotation	KEGG_annotation	KEGG_pathway_annotation	KOG_class	KOG_class_annotation	Pfam_annotation	Swiss-Prot_annotation	eggNOG_class	eggNOG_class_annotation	NR_annotation
ENSMUSG00000026656	Fcgr2b	1544	2292	1942	1413	1060	481	17.814682	22.323207	16.619667	12.666216	11.342392	4.063315	0.00172968624794049	-1.13712220592176	down	--	--	Biological Process: negative regulation of type I hypersensitivity (GO:0001811);; Biological Process: immune complex clearance (GO:0002434);; Biological Process: negative regulation of immunoglobulin production (GO:0002638);; Biological Process: negative regulation of humoral immune response mediated by circulating immunoglobulin (GO:0002924);; Molecular Function: obsolete signal transducer activ…	K12560|7.66963e-176|mmu:14130|K12560 low affinity immunoglobulin gamma Fc receptor II-b | (RefSeq) Fcgr2b, AI528646, CD32, F630109E10Rik, Fc[g]RII, FcgRII, Fcgr2, Fcgr2a, Fcr-2, Fcr-3, Ly-17, Ly-m20, LyM-1, fcRII; Fc receptor, IgG, low affinity IIb	Phagosome (ko04145);; Osteoclast differentiation (ko04380);; B cell receptor signaling pathway (ko04662);; Fc gamma R-mediated phagocytosis (ko04666);; Staphylococcus aureus infection (ko05150);; Tuberculosis (ko05152);; Measles (ko05162)	--	--	Immunoglobulin domain;; Immunoglobulin domain;; Immunoglobulin domain;; Immunoglobulin I-set domain;; Ig-like domain on T-cell surface glycoprotein CD3 epsilon chain	Low affinity immunoglobulin gamma Fc region receptor II OS=Mus musculus OX=10090 GN=Fcgr2 PE=1 SV=2	U	Intracellular trafficking, secretion, and vesicular transport	low affinity immunoglobulin gamma Fc region receptor II-b isoform 1 [Mus musculus]
ENSMUSG00000009092	Derl3	237	1249	60	56	43	190	4.825112	23.872818	0.961545	0.840237	0.763445	3.181032	0.002546880435793	-2.57915413563479	down	--	--	--	K13989|8.81127e-108|mmu:70377|K13989 Derlin-2/3 | (RefSeq) Derl3, 1810006I20Rik, 1810063P04Rik, IZP6, derlin-3; Der1-like domain family, member 3	Protein processing in endoplasmic reticulum (ko04141)	[S]	Function unknown	Der1-like family	Derlin-3 OS=Mus musculus OX=10090 GN=Derl3 PE=1 SV=1	S	Function unknown	derlin-3 isoform X2 [Mus caroli]
ENSMUSG00000020484	Xbp1	7386	8375	6355	25871	9635	30588	95.897492	101.612323	66.682444	245.333352	111.024854	323.890099	0.000589103278309864	1.39533120817301	up	--	--	Biological Process: negative regulation of transcription by RNA polymerase II (GO:0000122);; Molecular Function: RNA polymerase II transcription regulatory region sequence-specific DNA binding (GO:0000977);; Molecular Function: DNA-binding transcription factor activity, RNA polymerase II-specific (GO:0000981);; Molecular Function: core promoter sequence-specific DNA binding (GO:0001047);; Molecul…	K09027|6.46077e-153|mmu:22433|K09027 X box-binding protein 1 | (RefSeq) Xbp1, D11Ertd39e, TREB-5, TREB5, XBP-1; X-box binding protein 1	Protein processing in endoplasmic reticulum (ko04141);; Non-alcoholic fatty liver disease (ko04932);; Alzheimer disease (ko05010);; Parkinson disease (ko05012);; Amyotrophic lateral sclerosis (ko05014);; Spinocerebellar ataxia (ko05017)	[K]	Transcription	Basic region leucine zipper;; bZIP transcription factor;; bZIP Maf transcription factor	X-box-binding protein 1 OS=Mus musculus OX=10090 GN=Xbp1 PE=1 SV=2	K	Transcription	LOW QUALITY PROTEIN: X-box-binding protein 1 [Mus pahari]
ENSMUSG00000029428	Stx2	373	521	664	241	384	129	3.571595	4.608382	5.16134	1.66005	3.245652	1.030657	0.00612731366980342	-1.15958521972589	down	--	--	Molecular Function: SNARE binding (GO:0000149);; Molecular Function: SNAP receptor activity (GO:0005484);; Cellular Component: extracellular space (GO:0005615);; Cellular Component: cell-cell junction (GO:0005911);; Biological Process: intracellular protein transport (GO:0006886);; Biological Process: vesicle targeting (GO:0006903);; Biological Process: acrosome reaction (GO:0007340);; Biological…	K08486|3.16738e-162|mmu:13852|K08486 syntaxin 1B/2/3 | (RefSeq) Stx2, AW538950, Epim, G1-536-1, Syn-2, repro34; syntaxin 2	SNARE interactions in vesicular transport (ko04130);; Synaptic vesicle cycle (ko04721)	[U]	Intracellular trafficking, secretion, and vesicular transport	Syntaxin;; SNARE domain;; Syntaxin-like protein	Syntaxin-2 OS=Mus musculus OX=10090 GN=Stx2 PE=1 SV=1	U	Intracellular trafficking, secretion, and vesicular transport	syntaxin-2 isoform X1 [Mus caroli]
ENSMUSG00000030521	Mphosph10	428	301	364	1059	529	1101	5.138281	3.378168	3.524856	9.393974	5.578941	10.888147	0.00186154350781766	1.11518161168865	up	--	--	--	K14559|0|mmu:67973|K14559 U3 small nucleolar RNA-associated protein MPP10 | (RefSeq) Mphosph10, 2810453H10Rik, 5730405D16Rik, AI326008; M-phase phosphoprotein 10 (U3 small nucleolar ribonucleoprotein)	Ribosome biogenesis in eukaryotes (ko03008)	[A]	RNA processing and modification	Mpp10 protein	U3 small nucleolar ribonucleoprotein protein MPP10 OS=Mus musculus OX=10090 GN=Mphosph10 PE=1 SV=2	J	Translation, ribosomal structure and biogenesis	U3 small nucleolar ribonucleoprotein protein MPP10 [Mus musculus]
ENSMUSG00000028156	Eif4e	1318	1473	1431	5391	1804	4032	8.57537	7.98852	6.493929	28.330084	8.709124	20.713112	0.000701281184494369	1.22462805977369	up	--	--	--	--	--	[J]	Translation, ribosomal structure and biogenesis	Eukaryotic initiation factor 4E	Eukaryotic translation initiation factor 4E OS=Rattus norvegicus OX=10116 GN=Eif4e PE=1 SV=1	J	Translation, ribosomal structure and biogenesis	PREDICTED: eukaryotic translation initiation factor 4E isoform X1 [Mus musculus]
ENSMUSG00000024544	Ldlrad4	91	140	233	81	83	51	0.97773	1.415575	2.0291	0.642413	0.78506	0.449054	0.0151494111943774	-1.21545152640827	down	--	--	Biological Process: negative regulation of epithelial to mesenchymal transition (GO:0010719);; Biological Process: negative regulation of SMAD protein complex assembly (GO:0010991);; Cellular Component: integral component of membrane (GO:0016021);; Biological Process: negative regulation of cell migration (GO:0030336);; Biological Process: negative regulation of transforming growth factor beta re…	--	--	--	--	Low-density lipoprotein receptor domain class A	Low-density lipoprotein receptor class A domain-containing protein 4 OS=Mus musculus OX=10090 GN=Ldlrad4 PE=2 SV=1	S	Function unknown	low-density lipoprotein receptor class A domain-containing protein 4 isoform 1 [Mus musculus]
ENSMUSG00000021453	Gadd45g	282	347	826	2659	2178	9749	7.096703	8.162527	16.807264	49.529919	48.242844	202.446533	8.52634507268248e-09	3.25676399981017	up	--	--	Biological Process: activation of MAPKKK activity (GO:0000185);; Biological Process: activation of MAPKK activity (GO:0000186);; Molecular Function: protein binding (GO:0005515);; Cellular Component: nucleus (GO:0005634);; Cellular Component: cytoplasm (GO:0005737);; Biological Process: negative regulation of protein kinase activity (GO:0006469);; Biological Process: interferon-gamma biosynthetic…	K04402|2.1559e-110|mmu:23882|K04402 growth arrest and DNA-damage-inducible protein | (RefSeq) Gadd45g, AI327420, C86281, CR6, DDIT2, OIG37; growth arrest and DNA-damage-inducible 45 gamma	MAPK signaling pathway (ko04010);; NF-kappa B signaling pathway (ko04064);; FoxO signaling pathway (ko04068);; Cell cycle (ko04110);; p53 signaling pathway (ko04115);; Apoptosis (ko04210);; Cellular senescence (ko04218);; Epstein-Barr virus infection (ko05169);; Pathways in cancer (ko05200);; Transcriptional misregulation in cancer (ko05202);; Colorectal cancer (ko05210);; Pancreatic cancer (ko05…	--	--	Ribosomal protein L7Ae/L30e/S12e/Gadd45 family	Growth arrest and DNA damage-inducible protein GADD45 gamma OS=Rattus norvegicus OX=10116 GN=Gadd45g PE=2 SV=1	O	Posttranslational modification, protein turnover, chaperones	growth arrest and DNA damage-inducible protein GADD45 gamma [Mus musculus]
Mus_musculus_newGene_9286	Mus_musculus_newGene_9286	19	207	193	48	47	4	0.165448	1.776749	1.430305	0.325609	0.377142	0.028445	0.0105439243621583	-2.17791747380969	down	--	--	--	--	--	--	--	Retroviral envelope protein	--	S	Function unknown	mCG148321 [Mus musculus]
ENSMUSG00000091971	Hspa1a	3802	3640	1604	1900	930	1327	34.595543	30.977112	11.774988	12.775992	7.429371	9.944146	0.000773730874913795	-1.34916088575884	down	[O]	Posttranslational modification, protein turnover, chaperones	Cellular Component: ubiquitin ligase complex (GO:0000151);; Biological Process: mRNA splicing, via spliceosome (GO:0000398);; Biological Process: telomere maintenance (GO:0000723);; Cellular Component: P-body (GO:0000932);; Molecular Function: RNA polymerase II transcription regulatory region sequence-specific DNA binding (GO:0000977);; Molecular Function: G protein-coupled receptor binding (GO:0…	K03283|0|mmu:193740|K03283 heat shock 70kDa protein 1/2/6/8 | (RefSeq) Hspa1a, Hsp70-3, Hsp70.3, Hsp72, hsp68, hsp70A1; heat shock protein 1A	Spliceosome (ko03040);; MAPK signaling pathway (ko04010);; Protein processing in endoplasmic reticulum (ko04141);; Endocytosis (ko04144);; Longevity regulating pathway - multiple species (ko04213);; Antigen processing and presentation (ko04612);; Estrogen signaling pathway (ko04915);; Prion disease (ko05020);; Legionellosis (ko05134);; Toxoplasmosis (ko05145);; Measles (ko05162)	[O]	Posttranslational modification, protein turnover, chaperones	Hsp70 protein;; MreB/Mbl protein	Heat shock 70 kDa protein 1A OS=Mus musculus OX=10090 GN=Hspa1a PE=1 SV=2	O	Posttranslational modification, protein turnover, chaperones	heat shock 70 kDa protein 1A [Mus musculus]
ENSMUSG00000026475	Rgs16	134	1166	73	16188	1479	5221	1.536526	12.588471	0.67278	138.106064	14.994384	49.641273	3.76087360824555e-05	3.81162991276321	up	--	--	Molecular Function: GTPase activator activity (GO:0005096);; Cellular Component: cytoplasm (GO:0005737);; Cellular Component: plasma membrane (GO:0005886);; Biological Process: G protein-coupled receptor signaling pathway (GO:0007186);; Biological Process: negative regulation of signal transduction (GO:0009968);; Cellular Component: intrinsic component of membrane (GO:0031224);; Biological Proces…	K16449|2.97058e-121|mmu:19734|K16449 regulator of G-protein signaling | (RefSeq) Rgs16, Rgs14, Rgsr; regulator of G-protein signaling 16	--	[T]	Signal transduction mechanisms	Regulator of G protein signaling domain	Regulator of G-protein signaling 16 OS=Mus musculus OX=10090 GN=Rgs16 PE=1 SV=1	K	Transcription	regulator of G-protein signaling 16 [Mus caroli]
ENSMUSG00000029217	Tec	574	634	642	415	325	89	5.922341	6.067195	5.299862	3.177994	2.897889	0.740884	0.00349554385321591	-1.33501852968306	down	[T]	Signal transduction mechanisms	Biological Process: adaptive immune response (GO:0002250);; Molecular Function: non-membrane spanning protein tyrosine kinase activity (GO:0004715);; Molecular Function: signaling receptor binding (GO:0005102);; Molecular Function: ATP binding (GO:0005524);; Cellular Component: cytoplasm (GO:0005737);; Cellular Component: cytoskeleton (GO:0005856);; Cellular Component: cell-cell junction (GO:0005…	K07364|0|mmu:21682|K07364 tyrosine-protein kinase Tec [EC:2.7.10.2] | (RefSeq) Tec; tec protein tyrosine kinase	Osteoclast differentiation (ko04380);; T cell receptor signaling pathway (ko04660)	[T]	Signal transduction mechanisms	Protein tyrosine kinase;; Protein kinase domain;; SH2 domain;; PH domain;; SH3 domain;; BTK motif;; Variant SH3 domain	Tyrosine-protein kinase Tec OS=Mus musculus OX=10090 GN=Tec PE=1 SV=2	T	Signal transduction mechanisms	tyrosine-protein kinase Tec [Cricetulus griseus]
ENSMUSG00000048439	Nupl2	63	97	106	211	156	288	0.58133	0.832275	0.788523	1.44349	1.269618	2.196018	0.0120503699902663	1.1685606807013	up	--	--	Cellular Component: photoreceptor outer segment (GO:0001750);; Molecular Function: nuclear export signal receptor activity (GO:0005049);; Cellular Component: nuclear pore (GO:0005643);; Cellular Component: nucleoplasm (GO:0005654);; Cellular Component: cytoplasm (GO:0005737);; Biological Process: protein export from nucleus (GO:0006611);; Molecular Function: porin activity (GO:0015288);; Molecula…	K14321|0|mmu:231042|K14321 nucleoporin-like protein 2 | (RefSeq) Nupl2, AV116043, CG1, NLP-1, Nlp1, Nup42; nucleoporin like 2	RNA transport (ko03013)	--	--	--	Nucleoporin-like protein 2 OS=Mus musculus OX=10090 GN=Nupl2 PE=2 SV=1	U	Intracellular trafficking, secretion, and vesicular transport	nucleoporin-like protein 2 isoform 1 [Mus musculus]
Mus_musculus_newGene_9082	Mus_musculus_newGene_9082	23	11	30	136	112	105	0.366322	0.165212	0.39429	1.52946	1.652981	1.414389	3.19884302220744e-05	2.31030036285513	up	--	--	--	--	--	--	--	--	--	--	--	mCG57225, isoform CRA_a [Mus musculus]
ENSMUSG00000016559	H3f3b	4211	4761	5419	11077	6662	18600	57.004259	60.239955	59.236692	110.723092	72.986231	207.359503	0.00160570708490673	1.19354339474346	up	--	--	Biological Process: negative regulation of transcription by RNA polymerase II (GO:0000122);; Cellular Component: nuclear chromosome, telomeric region (GO:0000784);; Cellular Component: nuclear nucleosome (GO:0000788);; Molecular Function: RNA polymerase II core promoter sequence-specific DNA binding (GO:0000979);; Molecular Function: RNA polymerase II cis-regulatory region sequence-specific DNA b…	K11253|4.74221e-94|lve:103081391|K11253 histone H3 | (RefSeq) histone H3.3-like	Alcoholism (ko05034);; Transcriptional misregulation in cancer (ko05202);; Systemic lupus erythematosus (ko05322)	[B]	Chromatin structure and dynamics	Core histone H2A/H2B/H3/H4	Histone H3.3 OS=Rattus norvegicus OX=10116 GN=H3f3b PE=1 SV=2	B	Chromatin structure and dynamics	histone H3.3-like [Castor canadensis]
ENSMUSG00000041961	Znrf3	237	148	232	763	464	451	1.053134	0.60908	0.873203	2.525299	1.963472	1.686172	0.000791877391623903	1.26144580379269	up	--	--	Molecular Function: ubiquitin-protein transferase activity (GO:0004842);; Molecular Function: frizzled binding (GO:0005109);; Cellular Component: integral component of plasma membrane (GO:0005887);; Biological Process: ubiquitin-dependent protein catabolic process (GO:0006511);; Molecular Function: zinc ion binding (GO:0008270);; Biological Process: protein ubiquitination (GO:0016567);; Molecular…	K16273|0|mmu:407821|K16273 E3 ubiquitin-protein ligase ZNRF3 [EC:2.3.2.27] | (RefSeq) Znrf3, Gm1167; zinc and ring finger 3	Wnt signaling pathway (ko04310)	[O]	Posttranslational modification, protein turnover, chaperones	Ring finger domain;; RING-like zinc finger;; Zinc finger, C3HC4 type (RING finger);; Zinc finger, C3HC4 type (RING finger)	E3 ubiquitin-protein ligase ZNRF3 OS=Mus musculus OX=10090 GN=Znrf3 PE=1 SV=1	O	Posttranslational modification, protein turnover, chaperones	E3 ubiquitin-protein ligase ZNRF3 isoform 1 precursor [Mus musculus]
ENSMUSG00000074916	Chst14	41	39	80	34	19	26	0.519218	0.460617	0.831487	0.319296	0.213117	0.274916	0.038361221984046	-1.14765718537301	down	--	--	Molecular Function: N-acetylgalactosamine 4-O-sulfotransferase activity (GO:0001537);; Molecular Function: protein binding (GO:0005515);; Cellular Component: Golgi apparatus (GO:0005794);; Cellular Component: integral component of membrane (GO:0016021);; Biological Process: carbohydrate biosynthetic process (GO:0016051);; Biological Process: dermatan sulfate biosynthetic process (GO:0030208);; Ce…	K08105|0|mmu:72136|K08105 dermatan 4-sulfotransferase 1 [EC:2.8.2.35] | (RefSeq) Chst14, 2600016L03Rik, D4ST-1, D4st1; carbohydrate sulfotransferase 14	Glycosaminoglycan biosynthesis - chondroitin sulfate / dermatan sulfate (ko00532)	[MW]	Cell wall/membrane/envelope biogenesis;; Extracellular structures	Sulfotransferase family	Carbohydrate sulfotransferase 14 OS=Mus musculus OX=10090 GN=Chst14 PE=2 SV=2	S	Function unknown	carbohydrate sulfotransferase 14 [Mus musculus]
ENSMUSG00000026043	Col3a1	553	485	1451	345	375	310	2.681304	2.197371	5.681073	1.236814	1.59512	1.237144	0.000398826863177765	-1.36166469697856	down	--	--	--	K19720|9.04716e-156|mmu:12825|K19720 collagen type III alpha | (RefSeq) Col3a1, AW550625, Col3a-1, Tsk-2, Tsk2; collagen, type III, alpha 1	Platelet activation (ko04611);; Relaxin signaling pathway (ko04926);; AGE-RAGE signaling pathway in diabetic complications (ko04933);; Protein digestion and absorption (ko04974);; Amoebiasis (ko05146)	[W]	Extracellular structures	Collagen triple helix repeat (20 copies);; Fibrillar collagen C-terminal domain;; von Willebrand factor type C domain	Collagen alpha-1(III) chain OS=Mus musculus OX=10090 GN=Col3a1 PE=1 SV=4	S	Function unknown	unnamed protein product, partial [Mus musculus]
ENSMUSG00000048371	Pdp2	800	1150	1898	461	851	282	3.79489	5.101843	7.266087	1.61553	3.544721	1.100799	0.000982429272005104	-1.35889565510756	down	--	--	Molecular Function: magnesium ion binding (GO:0000287);; Molecular Function: magnesium-dependent protein serine/threonine phosphatase activity (GO:0004724);; Molecular Function: [pyruvate dehydrogenase (lipoamide)] phosphatase activity (GO:0004741);; Biological Process: carbohydrate utilization (GO:0009758);; Cellular Component: mitochondrial pyruvate dehydrogenase (lipoamide) phosphatase complex…	K01102|0|mmu:382051|K01102 pyruvate dehydrogenase phosphatase [EC:3.1.3.43] | (RefSeq) Pdp2, 4833426J09Rik, Gm1705, mKIAA1348; pyruvate dehyrogenase phosphatase catalytic subunit 2	--	[T]	Signal transduction mechanisms	Protein phosphatase 2C	[Pyruvate dehydrogenase [acetyl-transferring]]-phosphatase 2, mitochondrial OS=Rattus norvegicus OX=10116 GN=Pdp2 PE=2 SV=1	T	Signal transduction mechanisms	mKIAA1348 protein, partial [Mus musculus]
ENSMUSG00000024986	Hhex	1856	523	4264	385	1807	486	27.900538	7.313266	51.584681	4.257061	23.932291	6.024877	0.0357880836373144	-1.35108752390134	down	--	--	Biological Process: negative regulation of transcription by RNA polymerase II (GO:0000122);; Molecular Function: RNA polymerase II cis-regulatory region sequence-specific DNA binding (GO:0000978);; Molecular Function: DNA-binding transcription repressor activity, RNA polymerase II-specific (GO:0001078);; Biological Process: vasculogenesis (GO:0001570);; Biological Process: in utero embryonic deve…	K08024|1.43594e-130|mmu:15242|K08024 homeobox protein HEX | (RefSeq) Hhex, Hex, Hex1, Hhex-rs2, Prh, Prhx; hematopoietically expressed homeobox	Maturity onset diabetes of the young (ko04950);; Transcriptional misregulation in cancer (ko05202)	[K]	Transcription	Homeobox domain	Hematopoietically-expressed homeobox protein Hhex OS=Mus musculus OX=10090 GN=Hhex PE=2 SV=1	K	Transcription	hematopoietically-expressed homeobox protein Hhex [Mus musculus]
ENSMUSG00000050212	Eva1b	90	166	203	67	101	74	1.645016	3.058611	3.158658	0.958816	1.730664	1.273654	0.0371164601668623	-1.02238905270394	down	--	--	Molecular Function: protein binding (GO:0005515);; Cellular Component: integral component of membrane (GO:0016021);; Biological Process: positive regulation of mitophagy in response to mitochondrial depolarization (GO:0098779);;	--	--	--	--	FAM176 family	Protein eva-1 homolog B OS=Mus musculus OX=10090 GN=Eva1b PE=1 SV=1	U	Intracellular trafficking, secretion, and vesicular transport	protein eva-1 homolog B [Mus musculus]
ENSMUSG00000043760	Pkhd1	167	180	198	112	94	77	0.347467	0.351353	0.332633	0.171949	0.171355	0.131873	0.0135557043234756	-1.10154495028685	down	[C]	Energy production and conversion	Biological Process: kidney development (GO:0001822);; Molecular Function: protein binding (GO:0005515);; Cellular Component: centrosome (GO:0005813);; Biological Process: cellular calcium ion homeostasis (GO:0006874);; Biological Process: positive regulation of cell population proliferation (GO:0008284);; Biological Process: regulation of centrosome duplication (GO:0010824);; Cellular Component: …	K19865|0|mmu:241035|K19865 fibrocystin | (RefSeq) Pkhd1, AI118496, AI182499, FPC, Tigm1; polycystic kidney and hepatic disease 1	--	--	--	IPT/TIG domain;; G8 domain;; Right handed beta helix region;; Periplasmic copper-binding protein (NosD)	Fibrocystin-L OS=Mus musculus OX=10090 GN=Pkhd1l1 PE=1 SV=1	S	Function unknown	fibrocystin precursor [Mus musculus]
Mus_musculus_newGene_4634	Mus_musculus_newGene_4634	13	11	42	90	14	104	0.229848	0.180734	0.710051	1.220661	0.226179	1.582879	0.0345719017074029	1.5393313373859	up	--	--	Molecular Function: protein binding (GO:0005515);; Cellular Component: nucleus (GO:0005634);; Cellular Component: mitochondrial inner membrane (GO:0005743);; Cellular Component: mitochondrial intermembrane space (GO:0005758);; Cellular Component: mitochondrial matrix (GO:0005759);; Cellular Component: cytosol (GO:0005829);; Molecular Function: zinc ion binding (GO:0008270);; Biological Process: r…	--	--	--	--	--	--	S	Function unknown	unnamed protein product, partial [Mus musculus]
ENSMUSG00000061751	Kalrn	738	617	735	176	701	222	6.924845	5.043604	5.443374	1.077172	5.68005	1.308363	0.0322756556934796	-1.04047508239759	down	[T]	Signal transduction mechanisms	Biological Process: behavioral fear response (GO:0001662);; Molecular Function: protein serine/threonine kinase activity (GO:0004674);; Molecular Function: ATP binding (GO:0005524);; Cellular Component: cytoskeleton (GO:0005856);; Biological Process: protein phosphorylation (GO:0006468);; Biological Process: axonogenesis (GO:0007409);; Biological Process: neuromuscular junction development (GO:00…	--	--	[T]	Signal transduction mechanisms	Protein kinase domain;; SH3-RhoGEF linking unstructured region;; RhoGEF domain;; Protein tyrosine kinase;; Immunoglobulin I-set domain;; Fibronectin type III domain;; Immunoglobulin domain;; Immunoglobulin domain;; Immunoglobulin domain	Kalirin OS=Mus musculus OX=10090 GN=Kalrn PE=1 SV=1	T	Signal transduction mechanisms	PREDICTED: kalirin isoform X31 [Mus musculus]
ENSMUSG00000052031	Tagap1	139	107	183	361	332	523	1.617773	1.160982	1.722486	3.111912	3.397881	5.031194	0.000938234786120251	1.36820444426657	up	--	--	Molecular Function: guanyl-nucleotide exchange factor activity (GO:0005085);; Biological Process: signal transduction (GO:0007165);; Biological Process: defense response to virus (GO:0051607);;	--	--	[T]	Signal transduction mechanisms	--	T-cell activation GTPase-activating protein 1 OS=Mus musculus OX=10090 GN=Tagap1 PE=2 SV=1	S	Function unknown	T-cell activation GTPase-activating protein 1 [Mus musculus]
ENSMUSG00000029638	Glcci1	109	15	233	0	22	62	0.471248	0.09872	0.905258	0	0.141452	0.27217	0.0459949514689085	-2.12130974111379	down	--	--	Molecular Function: protein binding (GO:0005515);; Cellular Component: cytoplasm (GO:0005737);; Biological Process: glomerular visceral epithelial cell development (GO:0072015);;	--	--	--	--	Protein Family FAM117	Glucocorticoid-induced transcript 1 protein OS=Mus musculus OX=10090 GN=Glcci1 PE=1 SV=1	S	Function unknown	glucocorticoid-induced transcript 1 protein isoform 1 [Mus musculus]
ENSMUSG00000045312	Lhfpl2	283	373	242	102	191	17	1.814322	2.235822	1.244767	0.467476	1.071661	0.085426	0.00990492902080567	-1.68550731355081	down	--	--	Cellular Component: integral component of membrane (GO:0016021);;	K23893|7.41671e-132|mmu:218454|K23893 LHFPL tetraspan subfamily member protein | (RefSeq) Lhfpl2, 6030465B15, AI447312, AW050335, mKIAA0206, vgim; lipoma HMGIC fusion partner-like 2	--	[S]	Function unknown	Lipoma HMGIC fusion partner-like protein	LHFPL tetraspan subfamily member 2 protein OS=Mus musculus OX=10090 GN=Lhfpl2 PE=1 SV=1	U	Intracellular trafficking, secretion, and vesicular transport	LHFPL tetraspan subfamily member 2 protein [Mus musculus]
ENSMUSG00000008398	Elk3	283	329	334	259	166	65	1.81038	1.969216	1.727021	1.223509	0.933416	0.341101	0.017904511922209	-1.12964819387533	down	--	--	--	K09430|0|mmu:13713|K09430 ETS domain-containing protein Elk-3 (SRF accessory protein 2) | (RefSeq) Elk3, D430049E23Rik, Erp, Etrp, Net, Sap-2; ELK3, member of ETS oncogene family	--	[K]	Transcription	Ets-domain	ETS domain-containing protein Elk-3 OS=Mus musculus OX=10090 GN=Elk3 PE=2 SV=3	K	Transcription	ETS domain-containing protein Elk-3 isoform Elk3 [Mus musculus]
ENSMUSG00000045411	2410002F23Rik	98	129	340	451	497	466	1.135083	1.09889	2.568113	2.759932	3.855512	3.052706	0.00438182498875874	1.24169377343446	up	--	--	--	--	--	--	--	--	Friend virus susceptibility protein 1 OS=Mus musculus OX=10090 GN=Fv1 PE=4 SV=1	S	Function unknown	uncharacterized protein C19orf48 homolog [Mus musculus]
ENSMUSG00000027351	Spred1	578	523	535	4663	779	5190	2.617371	2.191488	1.934865	15.553837	3.104899	19.288563	1.27791448227287e-06	2.50787942598605	up	--	--	Biological Process: inactivation of MAPK activity (GO:0000188);; Molecular Function: stem cell factor receptor binding (GO:0005173);; Cellular Component: nucleoplasm (GO:0005654);; Cellular Component: cytoplasm (GO:0005737);; Cellular Component: plasma membrane (GO:0005886);; Biological Process: multicellular organism development (GO:0007275);; Biological Process: negative regulation of peptidyl-…	K04703|0|mmu:114715|K04703 sprouty-related, EVH1 domain-containing protein | (RefSeq) Spred1, 5730461F13Rik, AL024345, AW047647; sprouty protein with EVH-1 domain 1, related sequence	--	[T]	Signal transduction mechanisms	Sprouty protein (Spry);; WH1 domain	Sprouty-related, EVH1 domain-containing protein 1 OS=Mus musculus OX=10090 GN=Spred1 PE=1 SV=1	S	Function unknown	sprouty-related, EVH1 domain-containing protein 1 isoform 1 [Mus musculus]
ENSMUSG00000040829	Zmynd15	62	66	95	22	49	31	0.649539	1.003911	1.113087	0.151754	0.426811	0.239748	0.0261226200851899	-1.23245432499814	down	--	--	Cellular Component: nucleus (GO:0005634);; Cellular Component: cytoplasm (GO:0005737);; Biological Process: spermatid development (GO:0007286);; Molecular Function: histone deacetylase binding (GO:0042826);; Biological Process: negative regulation of transcription, DNA-templated (GO:0045892);; Molecular Function: metal ion binding (GO:0046872);;	K24081|0|mmu:574428|K24081 zinc finger MYND domain-containing protein 15 | (RefSeq) Zmynd15; zinc finger, MYND-type containing 15	--	[B]	Chromatin structure and dynamics	MYND finger	Zinc finger MYND domain-containing protein 15 OS=Mus musculus OX=10090 GN=Zmynd15 PE=1 SV=1	S	Function unknown	zinc finger, MYND-type containing 15, isoform CRA_c, partial [Mus musculus]
ENSMUSG00000078673	Mup19	28779	61807	70736	15594	16180	17050	838.316223	1683.782104	1663.576547	335.68222	418.932738	423.329875	1.83757833712294e-07	-1.83049957106673	down	--	--	Molecular Function: insulin-activated receptor activity (GO:0005009);; Molecular Function: pheromone activity (GO:0005186);; Molecular Function: transporter activity (GO:0005215);; Molecular Function: pheromone binding (GO:0005550);; Cellular Component: extracellular space (GO:0005615);; Cellular Component: nucleus (GO:0005634);; Cellular Component: cytosol (GO:0005829);; Biological Process: ener…	--	--	--	--	Lipocalin / cytosolic fatty-acid binding protein family	Major urinary protein 18 OS=Mus musculus OX=10090 GN=Mup18 PE=3 SV=1	O	Posttranslational modification, protein turnover, chaperones	major urinary protein 11 precursor [Mus musculus]
ENSMUSG00000024084	Qpct	557	602	755	397	330	325	7.291979	7.523493	8.090892	3.839263	3.793694	3.506765	0.00135398060537626	-1.00975711626058	down	[O]	Posttranslational modification, protein turnover, chaperones	Molecular Function: zinc ion binding (GO:0008270);; Molecular Function: glutaminyl-peptide cyclotransferase activity (GO:0016603);; Biological Process: peptidyl-pyroglutamic acid biosynthetic process, using glutaminyl-peptide cyclotransferase (GO:0017186);; Cellular Component: extracellular exosome (GO:0070062);;	K00683|0|mmu:70536|K00683 glutaminyl-peptide cyclotransferase [EC:2.3.2.5] | (RefSeq) Qpct, 5730422A13Rik; glutaminyl-peptide cyclotransferase (glutaminyl cyclase)	--	[O]	Posttranslational modification, protein turnover, chaperones	Peptidase family M28	Glutaminyl-peptide cyclotransferase OS=Mus musculus OX=10090 GN=Qpct PE=1 SV=2	S	Function unknown	mCG12059, isoform CRA_c, partial [Mus musculus]
Mus_musculus_newGene_5697	Mus_musculus_newGene_5697	471	2936	224	829	165	416	4.5093	23.476988	1.60406	8.341932	1.159385	2.704806	0.029918251213939	-1.59045831418023	down	--	--	Molecular Function: mating pheromone activity (GO:0000772);; Molecular Function: transporter activity (GO:0005215);; Molecular Function: pheromone binding (GO:0005550);; Cellular Component: extracellular space (GO:0005615);; Biological Process: transport (GO:0006810);; Biological Process: olfactory learning (GO:0008355);; Molecular Function: small molecule binding (GO:0036094);;	--	--	--	--	--	Major urinary protein 4 OS=Mus musculus OX=10090 GN=Mup4 PE=1 SV=1	O	Posttranslational modification, protein turnover, chaperones	PREDICTED: major urinary protein 4 isoform X2 [Mus musculus]
ENSMUSG00000046688	Tifa	809	811	685	621	514	5455	9.062906	8.889312	6.259138	5.361642	4.92343	51.662836	0.042225686793396	1.38063452248735	up	--	--	Molecular Function: protein binding (GO:0005515);; Cellular Component: intracellular (GO:0005622);; Biological Process: I-kappaB kinase/NF-kappaB signaling (GO:0007249);;	--	--	--	--	FHA domain	TRAF-interacting protein with FHA domain-containing protein A OS=Mus musculus OX=10090 GN=Tifa PE=1 SV=1	T	Signal transduction mechanisms	TRAF-interacting protein with FHA domain-containing protein A [Mus musculus]
ENSMUSG00000053846	Lipg	278	352	802	12	136	7	1.980039	2.343615	4.613846	0.060636	0.851846	0.040211	0.000209524635957338	-3.22749791317348	down	--	--	Molecular Function: lipoprotein lipase activity (GO:0004465);; Cellular Component: extracellular space (GO:0005615);; Cellular Component: early endosome (GO:0005769);; Cellular Component: Golgi apparatus (GO:0005794);; Biological Process: response to nutrient (GO:0007584);; Molecular Function: heparin binding (GO:0008201);; Biological Process: cell population proliferation (GO:0008283);; Molecula…	K22284|0|mmu:16891|K22284 endothelial lipase [EC:3.1.1.3] | (RefSeq) Lipg, 3110013K01Rik, EL, lipase, mEDL; lipase, endothelial	Glycerolipid metabolism (ko00561);; Cholesterol metabolism (ko04979)	--	--	Lipase;; PLAT/LH2 domain	Endothelial lipase OS=Mus musculus OX=10090 GN=Lipg PE=2 SV=3	S	Function unknown	endothelial lipase precursor [Mus musculus]
ENSMUSG00000033855	Ston1	45	94	166	61	43	45	0.402105	0.815878	1.29105	0.368805	0.383774	0.299667	0.0384120045043409	-1.13206826863579	down	--	--	Cellular Component: cytoplasm (GO:0005737);; Cellular Component: membrane (GO:0016020);; Biological Process: regulation of endocytosis (GO:0030100);;	K20067|0|mmu:77057|K20067 stonin-1/2 | (RefSeq) Ston1, 4921524J06Rik, C86231, Salf, Sblf; stonin 1	--	[U]	Intracellular trafficking, secretion, and vesicular transport	Adaptor complexes medium subunit family	Stonin-1 OS=Mus musculus OX=10090 GN=Ston1 PE=1 SV=2	S	Function unknown	stonin-1 [Mus musculus]
ENSMUSG00000067931	Zfp948	81	63	87	348	213	258	0.820683	0.59117	0.708752	2.611138	1.900999	2.160698	0.000220639223196905	1.65410174144884	up	[R]	General function prediction only	Molecular Function: DNA-binding transcription factor activity (GO:0003700);; Molecular Function: protein binding (GO:0005515);; Biological Process: regulation of transcription, DNA-templated (GO:0006355);;	K09228|0|mmu:381066|K09228 KRAB domain-containing zinc finger protein | (RefSeq) Zfp948; zinc finger protein 948	Herpes simplex virus 1 infection (ko05168)	[R]	General function prediction only	Zinc-finger double domain;; Zinc finger, C2H2 type;; C2H2-type zinc finger;; C2H2-type zinc finger;; KRAB box;; Zinc-finger double-stranded RNA-binding;; Zinc ribbon domain;; Zinc-finger of C2H2 type	Zinc finger protein 569 OS=Mus musculus OX=10090 GN=Znf569 PE=2 SV=2	S	Function unknown	zinc finger protein 948 [Mus musculus]
ENSMUSG00000042834	Nrep	218	418	684	191	155	67	2.695297	4.829129	6.805667	1.713303	1.664872	0.669015	0.000189929139123426	-1.78814338939114	down	--	--	Molecular Function: protein binding (GO:0005515);; Cellular Component: nucleus (GO:0005634);; Cellular Component: cytoplasm (GO:0005737);; Biological Process: regulation of transforming growth factor beta receptor signaling pathway (GO:0017015);; Biological Process: axon regeneration (GO:0031103);; Biological Process: regulation of neuron differentiation (GO:0045664);;	--	--	--	--	Neuronal protein 3.1 (p311)	Neuronal regeneration-related protein OS=Mus musculus OX=10090 GN=Nrep PE=1 SV=1	S	Function unknown	DNA segment, human D4S114, isoform CRA_b, partial [Mus musculus]
ENSMUSG00000007850	Hnrnph1	2159	1614	1544	4982	3587	4406	26.344076	18.625352	14.827293	45.05457	39.248476	43.988395	0.00069619887256028	1.09804226875998	up	--	--	--	K12898|0|mmu:59013|K12898 heterogeneous nuclear ribonucleoprotein F/H | (RefSeq) Hnrnph1, AI642080, E430005G16Rik, Hnrnph, Hnrph1; heterogeneous nuclear ribonucleoprotein H1	--	[A]	RNA processing and modification	RNA recognition motif. (a.k.a. RRM, RBD, or RNP domain);; RNPHF zinc finger;; RNA binding motif	Heterogeneous nuclear ribonucleoprotein H OS=Mus musculus OX=10090 GN=Hnrnph1 PE=1 SV=3	S	Function unknown	heterogeneous nuclear ribonucleoprotein H1, isoform CRA_b, partial [Mus musculus]
ENSMUSG00000024949	Sf1	1866	2071	2139	5853	3506	5203	17.825352	18.536197	15.688988	39.593556	28.255942	38.381018	0.00034346571803388	1.09596125703879	up	--	--	Biological Process: mRNA splicing, via spliceosome (GO:0000398);; Cellular Component: spliceosomal complex (GO:0005681);; Cellular Component: cytoplasm (GO:0005737);; Biological Process: regulation of transcription, DNA-templated (GO:0006355);; Molecular Function: zinc ion binding (GO:0008270);; Cellular Component: nuclear body (GO:0016604);; Biological Process: male sex determination (GO:0030238…	K13095|0|rno:117855|K13095 splicing factor 1 | (RefSeq) Sf1, Zfp162; splicing factor 1	--	[A]	RNA processing and modification	Splicing factor 1 helix-hairpin domain;; KH domain;; Zinc knuckle	Splicing factor 1 OS=Mus musculus OX=10090 GN=Sf1 PE=1 SV=6	A	RNA processing and modification	splicing factor 1, isoform CRA_b, partial [Mus musculus]
ENSMUSG00000031557	Plekha2	121	152	179	113	52	55	0.670929	0.896695	0.7507	0.444433	0.23781	0.23356	0.0138207957746153	-1.20578348536733	down	--	--	Biological Process: positive regulation of cell-matrix adhesion (GO:0001954);; Molecular Function: fibronectin binding (GO:0001968);; Molecular Function: 1-phosphatidylinositol binding (GO:0005545);; Cellular Component: nucleus (GO:0005634);; Cellular Component: cytoplasm (GO:0005737);; Cellular Component: plasma membrane (GO:0005886);; Molecular Function: PDZ domain binding (GO:0030165);; Cellul…	--	--	--	--	PH domain;; Pleckstrin homology domain;; Pleckstrin homology domain;; Pleckstrin homology domain;; Meiotic cell cortex C-terminal pleckstrin homology	Pleckstrin homology domain-containing family A member 2 OS=Mus musculus OX=10090 GN=Plekha2 PE=1 SV=1	S	Function unknown	pleckstrin homology domain-containing, family A (phosphoinositide binding specific) member 2, isoform CRA_a, partial [Mus musculus]
ENSMUSG00000017868	Sgk2	2285	1951	1522	6714	3573	4884	22.866689	18.278433	12.257056	49.524422	31.453664	39.89928	0.000503001753936271	1.19302769995646	up	[T]	Signal transduction mechanisms	Biological Process: regulation of cell growth (GO:0001558);; Molecular Function: protein serine/threonine kinase activity (GO:0004674);; Molecular Function: calcium channel regulator activity (GO:0005246);; Molecular Function: ATP binding (GO:0005524);; Cellular Component: nucleus (GO:0005634);; Cellular Component: cytoplasm (GO:0005737);; Biological Process: cellular sodium ion homeostasis (GO:0…	K13303|0|mmu:27219|K13303 serum/glucocorticoid-regulated kinase 2 [EC:2.7.11.1] | (RefSeq) Sgk2, AI098171, AW146006, Sgkl; serum/glucocorticoid regulated kinase 2	FoxO signaling pathway (ko04068);; PI3K-Akt signaling pathway (ko04151)	[RT]	General function prediction only;; Signal transduction mechanisms	Protein kinase domain;; Protein tyrosine kinase;; Protein kinase C terminal domain	Serine/threonine-protein kinase Sgk2 OS=Mus musculus OX=10090 GN=Sgk2 PE=1 SV=1	T	Signal transduction mechanisms	serum/glucocorticoid regulated kinase 2, isoform CRA_b, partial [Mus musculus]
ENSMUSG00000033669	Zfp7	47	49	71	140	75	166	0.428053	0.530103	0.581163	1.040572	0.745765	1.429497	0.0407257620018755	1.04511456126868	up	[R]	General function prediction only	Molecular Function: nucleic acid binding (GO:0003676);; Molecular Function: DNA-binding transcription factor activity (GO:0003700);; Cellular Component: intracellular (GO:0005622);; Biological Process: regulation of transcription, DNA-templated (GO:0006355);;	K09228|0|mmu:223669|K09228 KRAB domain-containing zinc finger protein | (RefSeq) Zfp7, KRAB20, KRAB7, Krox-2, Zfp-7, Zfp65, Zfp80, Zfp86-rs1, mszf73-2; zinc finger protein 7	Herpes simplex virus 1 infection (ko05168)	[R]	General function prediction only	Zinc-finger double domain;; Zinc finger, C2H2 type;; C2H2-type zinc finger;; KRAB box;; C2H2-type zinc finger;; Zinc ribbon domain;; XPA protein N-terminal	Zinc finger protein 184 OS=Mus musculus OX=10090 GN=Zfp184 PE=2 SV=1	S	Function unknown	zinc finger protein 7 isoform 1 [Mus musculus]
ENSMUSG00000032224	Fam81a	54	81	157	44	42	28	0.389502	0.546778	0.921292	0.235829	0.268249	0.167738	0.00794211962750646	-1.45536132261367	down	--	--	--	--	--	--	--	--	Protein FAM81A OS=Mus musculus OX=10090 GN=Fam81a PE=1 SV=2	S	Function unknown	protein FAM81A [Mus musculus]
ENSMUSG00000032220	Myo1e	1251	1223	1506	7350	3297	6663	7.298569	6.674093	7.093649	31.710205	16.909945	32.041668	1.28420433747818e-08	1.95279606405769	up	--	--	Biological Process: vasculogenesis (GO:0001570);; Biological Process: in utero embryonic development (GO:0001701);; Biological Process: glomerular filtration (GO:0003094);; Molecular Function: motor activity (GO:0003774);; Molecular Function: calmodulin binding (GO:0005516);; Molecular Function: ATP binding (GO:0005524);; Cellular Component: brush border (GO:0005903);; Cellular Component: cell-ce…	K10356|0|mmu:71602|K10356 myosin I | (RefSeq) Myo1e, 2310020N23Rik, 9130023P14Rik, AA407778, myosin-1e, myr_3; myosin IE	--	[Z]	Cytoskeleton	Myosin head (motor domain);; Unconventional myosin tail, actin- and lipid-binding;; SH3 domain;; Variant SH3 domain;; Variant SH3 domain;; Myosin head (motor domain)	Unconventional myosin-Ie OS=Mus musculus OX=10090 GN=Myo1e PE=1 SV=1	Z	Cytoskeleton	PREDICTED: unconventional myosin-Ie isoform X1 [Mus musculus]
ENSMUSG00000020019	Ntn4	205	292	429	124	113	31	1.513537	2.020432	2.563847	0.676495	0.733024	0.202603	0.000296616301770642	-1.9186812194731	down	--	--	Cellular Component: basement membrane (GO:0005604);; Biological Process: neuron remodeling (GO:0016322);; Molecular Function: laminin-1 binding (GO:0043237);; Biological Process: regulation of branching involved in salivary gland morphogenesis by extracellular matrix-epithelial cell signaling (GO:0060668);;	K06845|0|mmu:57764|K06845 netrin 4 | (RefSeq) Ntn4; netrin 4	Axon guidance (ko04360)	[W]	Extracellular structures	Laminin N-terminal (Domain VI);; Laminin EGF domain;; UNC-6/NTR/C345C module	Netrin-4 OS=Mus musculus OX=10090 GN=Ntn4 PE=1 SV=2	U	Intracellular trafficking, secretion, and vesicular transport	netrin-4 precursor [Mus musculus]
ENSMUSG00000038233	Fam198a	67	143	34	30	59	16	0.499368	1.178975	0.258623	0.165029	0.381964	0.093026	0.0438882179311025	-1.37692054388866	down	--	--	--	--	--	--	--	FAM198 protein	Protein FAM198A OS=Mus musculus OX=10090 GN=Fam198a PE=2 SV=1	S	Function unknown	PREDICTED: protein FAM198A isoform X1 [Mus musculus]
ENSMUSG00000037166	Ppp1r14a	44	84	64	35	37	23	1.236269	2.244667	1.502944	0.718044	0.906915	0.52334	0.0337524963354152	-1.15440724244572	down	--	--	Molecular Function: protein serine/threonine phosphatase inhibitor activity (GO:0004865);; Cellular Component: cytoplasm (GO:0005737);; Biological Process: regulation of protein dephosphorylation (GO:0035304);; Biological Process: cellular response to drug (GO:0035690);; Biological Process: regulation of phosphorylation (GO:0042325);; Biological Process: negative regulation of catalytic activity …	K12328|1.51045e-57|mmu:68458|K12328 protein phosphatase 1 regulatory subunit 14A | (RefSeq) Ppp1r14a, 1110001M11Rik, Cpi17; protein phosphatase 1, regulatory inhibitor subunit 14A	Vascular smooth muscle contraction (ko04270)	--	--	PKC-activated protein phosphatase-1 inhibitor	Protein phosphatase 1 regulatory subunit 14A OS=Mus musculus OX=10090 GN=Ppp1r14a PE=1 SV=1	T	Signal transduction mechanisms	protein phosphatase 1 regulatory subunit 14A [Mus musculus]
ENSMUSG00000022032	Scara5	488	427	542	1036	988	2485	3.473748	2.840665	3.117344	5.524929	6.197663	14.669857	0.000116272707818857	1.49342939157397	up	--	--	--	--	--	--	--	Scavenger receptor cysteine-rich domain;; Collagen triple helix repeat (20 copies)	Scavenger receptor class A member 5 OS=Mus musculus OX=10090 GN=Scara5 PE=1 SV=1	U	Intracellular trafficking, secretion, and vesicular transport	scavenger receptor class A member 5 isoform 1 [Mus musculus]
Mus_musculus_newGene_13155	Mus_musculus_newGene_13155	47	28	29	199	68	274	1.003377	0.559465	0.714593	3.187547	1.297772	4.904095	0.000335773630130463	2.17757829430799	up	--	--	--	--	--	--	--	--	--	L	Replication, recombination and repair	PREDICTED: endogenous retrovirus group K member 25 Pol protein-like, partial [Mus musculus]
ENSMUSG00000032377	Plscr4	97	84	118	48	42	24	0.815515	0.655108	0.801677	0.298136	0.306818	0.165539	0.00300385260295743	-1.5448605562848	down	--	--	--	--	--	[M]	Cell wall/membrane/envelope biogenesis	Scramblase	Phospholipid scramblase 4 OS=Mus musculus OX=10090 GN=Plscr4 PE=2 SV=2	S	Function unknown	unnamed protein product [Mus musculus]
ENSMUSG00000012483	Rpa3	175	107	213	92	102	60	7.012885	4.02309	6.926952	2.716202	3.589584	1.980938	0.0239889197752503	-1.10630299948464	down	--	--	--	K10740|1.6244e-82|mmu:68240|K10740 replication factor A3 | (RefSeq) Rpa3, 14kDa, C330026P08Rik; replication protein A3	DNA replication (ko03030);; Nucleotide excision repair (ko03420);; Mismatch repair (ko03430);; Homologous recombination (ko03440);; Fanconi anemia pathway (ko03460)	--	--	Replication factor A protein 3	Replication protein A 14 kDa subunit OS=Mus musculus OX=10090 GN=Rpa3 PE=1 SV=1	L	Replication, recombination and repair	replication protein A 14 kDa subunit [Mus musculus]
ENSMUSG00000029101	Rgs12	69	120	167	67	84	16	0.462961	0.552875	0.85091	0.366266	0.373202	0.061565	0.0493276375261357	-1.2021016198782	down	--	--	Molecular Function: G-protein alpha-subunit binding (GO:0001965);; Molecular Function: obsolete signal transducer activity, downstream of receptor (GO:0005057);; Molecular Function: GTPase activator activity (GO:0005096);; Cellular Component: nucleus (GO:0005634);; Cellular Component: cytosol (GO:0005829);; Cellular Component: plasma membrane (GO:0005886);; Cellular Component: cell junction (GO:0…	K16449|0|mmu:71729|K16449 regulator of G-protein signaling | (RefSeq) Rgs12, 1200016K18Rik, 4632412M04Rik, AI481290, E130309H11; regulator of G-protein signaling 12	--	[T]	Signal transduction mechanisms	Unstructured region of RGS12;; C-terminal unstructured region of RGS12;; Unstructured region between RBD and GoLoco;; Raf-like Ras-binding domain;; Regulator of G protein signaling domain;; PDZ domain (Also known as DHR or GLGF);; GoLoco motif	Regulator of G-protein signaling 12 OS=Mus musculus OX=10090 GN=Rgs12 PE=1 SV=2	K	Transcription	regulator of G-protein signaling 12, isoform CRA_b, partial [Mus musculus]
Mus_musculus_newGene_4145	Mus_musculus_newGene_4145	339	120	312	28	180	15	3.722576	1.226596	2.76411	0.220631	1.734454	0.129889	0.0160096918628628	-1.89504450782268	down	--	--	Cellular Component: nuclear chromatin (GO:0000790);; Molecular Function: RNA polymerase II activating transcription factor binding (GO:0001102);; Molecular Function: transcription coactivator activity (GO:0003713);; Biological Process: histone H3-K36 methylation (GO:0010452);; Biological Process: peptidyl-lysine trimethylation (GO:0018023);; Biological Process: peptidyl-lysine monomethylation (GO…	K19199|0|mmu:52690|K19199 protein-histidine N-methyltransferase [EC:2.1.1.85] | (RefSeq) Setd3, 2610102I01Rik, 2610305M23Rik, 6030490B17Rik, D12Ertd771e; SET domain containing 3	--	[R]	General function prediction only	Rubisco LSMT substrate-binding;; Pro-opiomelanocortin, N-terminal region	Histone-lysine N-methyltransferase setd3 OS=Mus musculus OX=10090 GN=Setd3 PE=1 SV=1	S	Function unknown	PREDICTED: histone-lysine N-methyltransferase setd3 isoform X7 [Mus musculus]
ENSMUSG00000039478	Micu3	35	35	21	109	78	65	0.379481	0.371907	0.197735	0.910158	0.739905	0.569554	0.0192221234808325	1.2697048604852	up	--	--	Molecular Function: calcium ion binding (GO:0005509);; Cellular Component: mitochondrion (GO:0005739);; Cellular Component: integral component of membrane (GO:0016021);;	--	--	[P]	Inorganic ion transport and metabolism	EF-hand domain pair;; EF-hand domain;; EF-hand domain pair;; EF hand	Calcium uptake protein 3, mitochondrial OS=Mus musculus OX=10090 GN=Micu3 PE=2 SV=2	S	Function unknown	Efha2 protein, partial [Rattus norvegicus]
ENSMUSG00000042354	Gnl3	792	757	714	3979	1284	3787	11.076043	9.873348	8.271059	43.162375	15.693214	43.956199	3.31989035326787e-06	1.80896317812413	up	[J]	Translation, ribosomal structure and biogenesis	--	K14538|0|mmu:30877|K14538 nuclear GTP-binding protein | (RefSeq) Gnl3, Ns; guanine nucleotide binding protein-like 3 (nucleolar)	Ribosome biogenesis in eukaryotes (ko03008)	[R]	General function prediction only	GNL3L/Grn1 putative GTPase;; 50S ribosome-binding GTPase;; Ferrous iron transport protein B	Guanine nucleotide-binding protein-like 3 OS=Mus musculus OX=10090 GN=Gnl3 PE=1 SV=2	S	Function unknown	guanine nucleotide binding protein-like 3 (nucleolar), isoform CRA_a, partial [Mus musculus]
ENSMUSG00000040732	Erg	167	192	233	128	111	40	1.803386	1.700439	2.12285	0.943412	0.997162	0.273658	0.0139068543179692	-1.23981026445349	down	--	--	Molecular Function: DNA-binding transcription factor activity, RNA polymerase II-specific (GO:0000981);; Biological Process: endocardial cushion development (GO:0003197);; Biological Process: endocardial cushion to mesenchymal transition involved in heart valve formation (GO:0003199);; Molecular Function: chromatin binding (GO:0003682);; Molecular Function: protein binding (GO:0005515);; Cellular…	K09435|0|mmu:13876|K09435 transcriptional regulator ERG | (RefSeq) Erg, D030036I24Rik; ETS transcription factor	Transcriptional misregulation in cancer (ko05202);; Prostate cancer (ko05215)	[K]	Transcription	Ets-domain;; Sterile alpha motif (SAM)/Pointed domain	Transcriptional regulator ERG OS=Mus musculus OX=10090 GN=Erg PE=1 SV=2	K	Transcription	transcriptional regulator ERG isoform 1 [Mus musculus]
ENSMUSG00000031497	Tnfsf13b	59	154	74	26	51	29	0.329611	1.211899	0.410941	0.122145	0.252394	0.13137	0.00806104062596888	-1.56179762659856	down	--	--	Biological Process: B cell homeostasis (GO:0001782);; Biological Process: positive regulation of germinal center formation (GO:0002636);; Molecular Function: cytokine activity (GO:0005125);; Molecular Function: tumor necrosis factor receptor binding (GO:0005164);; Cellular Component: extracellular space (GO:0005615);; Cellular Component: plasma membrane (GO:0005886);; Cellular Component: integral…	K05476|0|mmu:24099|K05476 tumor necrosis factor ligand superfamily member 13B | (RefSeq) Tnfsf13b, BAFF, BLyS, D8Ertd387e, TALL-1, TALL1, THANK, TNFSF20, Tnlg7a, zTNF4; tumor necrosis factor (ligand) superfamily, member 13b	Cytokine-cytokine receptor interaction (ko04060);; NF-kappa B signaling pathway (ko04064);; Intestinal immune network for IgA production (ko04672);; Rheumatoid arthritis (ko05323)	--	--	TNF(Tumour Necrosis Factor) family	Tumor necrosis factor ligand superfamily member 13B OS=Mus musculus OX=10090 GN=Tnfsf13b PE=1 SV=1	A	RNA processing and modification	tumor necrosis factor ligand superfamily member 13B isoform 1 [Mus musculus]
ENSMUSG00000028536	2610528J11Rik	298	372	395	136	235	120	9.236282	10.882423	9.718828	3.146615	6.302915	2.971787	0.00365037819622285	-1.24104013859001	down	--	--	Biological Process: positive regulation of defense response to virus by host (GO:0002230);; Cellular Component: endosome (GO:0005768);; Cellular Component: plasma membrane (GO:0005886);; Cellular Component: integral component of membrane (GO:0016021);; Biological Process: xenophagy (GO:0098792);;	--	--	--	--	Leucine-rich repeat family 19 TM domain	Type III endosome membrane protein TEMP OS=Mus musculus OX=10090 PE=1 SV=1	U	Intracellular trafficking, secretion, and vesicular transport	type III endosome membrane protein TEMP [Mus musculus]
ENSMUSG00000016028	Celsr1	391	127	144	22	96	10	1.323283	0.408574	0.343542	0.063391	0.312339	0.019927	0.00127342303935298	-2.54513489019958	down	[U]	Intracellular trafficking, secretion, and vesicular transport	Biological Process: gastrulation with mouth forming second (GO:0001702);; Biological Process: neuron migration (GO:0001764);; Biological Process: hair follicle development (GO:0001942);; Molecular Function: G protein-coupled receptor activity (GO:0004930);; Molecular Function: calcium ion binding (GO:0005509);; Cellular Component: nucleoplasm (GO:0005654);; Cellular Component: integral component …	K04600|0|mmu:12614|K04600 cadherin EGF LAG seven-pass G-type receptor 1 | (RefSeq) Celsr1, Adgrc1, Crsh, Scy, crash; cadherin, EGF LAG seven-pass G-type receptor 1	--	[T]	Signal transduction mechanisms	Cadherin domain;; GPCR-Autoproteolysis INducing (GAIN) domain;; 7 transmembrane receptor (Secretin family);; Laminin G domain;; Laminin G domain;; EGF-like domain;; GPCR proteolysis site, GPS, motif;; Hormone receptor domain;; Laminin EGF domain;; Slime mold cyclic AMP receptor;; Cadherin prodomain like;; Cadherin-like	Cadherin EGF LAG seven-pass G-type receptor 1 OS=Mus musculus OX=10090 GN=Celsr1 PE=1 SV=3	S	Function unknown	cadherin EGF LAG seven-pass G-type receptor 1 precursor [Mus musculus]
ENSMUSG00000020692	Nle1	124	193	184	511	193	428	1.891123	2.727732	2.289401	5.708114	2.574114	5.338019	0.0199367457008875	1.0119251158733	up	[R]	General function prediction only	Biological Process: ribosomal large subunit assembly (GO:0000027);; Biological Process: somitogenesis (GO:0001756);; Biological Process: kidney development (GO:0001822);; Biological Process: inner cell mass cell differentiation (GO:0001826);; Cellular Component: nucleolus (GO:0005730);; Cellular Component: ribosome (GO:0005840);; Biological Process: Notch signaling pathway (GO:0007219);; Biologic…	K14855|0|mmu:217011|K14855 ribosome assembly protein 4 | (RefSeq) Nle1, AL022765, BC018399, Nle, l11Jus1, l11Jus4; notchless homolog 1	--	[S]	Function unknown	WD domain, G-beta repeat;; Anaphase-promoting complex subunit 4 WD40 domain;; NLE (NUC135) domain;; WD40 region of Ge1, enhancer of mRNA-decapping protein;; Eukaryotic translation initiation factor eIF2A;; WD40-like Beta Propeller Repeat;; Nucleoporin Nup120/160	Notchless protein homolog 1 OS=Mus musculus OX=10090 GN=Nle1 PE=1 SV=4	S	Function unknown	notchless protein homolog 1 [Mus musculus]
ENSMUSG00000026434	Nucks1	1494	1087	1772	5656	2634	4289	7.043375	4.789797	6.761189	19.096217	10.835318	16.357616	6.12390149059043e-05	1.35930571468667	up	--	--	Biological Process: double-strand break repair via homologous recombination (GO:0000724);; Cellular Component: nuclear chromatin (GO:0000790);; Molecular Function: DNA-binding transcription activator activity, RNA polymerase II-specific (GO:0001077);; Biological Process: cellular glucose homeostasis (GO:0001678);; Molecular Function: chromatin binding (GO:0003682);; Molecular Function: double-str…	--	--	--	--	--	Nuclear ubiquitous casein and cyclin-dependent kinase substrate 1 OS=Mus musculus OX=10090 GN=Nucks1 PE=1 SV=1	S	Function unknown	nuclear casein kinase and cyclin-dependent kinase substrate 1, isoform CRA_b, partial [Mus musculus]
ENSMUSG00000070720	Tmem200b	22	52	30	106	56	107	0.419172	0.943317	0.475001	1.543362	0.954234	1.730297	0.0296683042215925	1.20907075700969	up	--	--	Cellular Component: integral component of membrane (GO:0016021);;	--	--	[S]	Function unknown	Uncharacterised conserved protein (DUF2371)	Transmembrane protein 200A OS=Mus musculus OX=10090 GN=Tmem200a PE=1 SV=1	S	Function unknown	transmembrane protein 200B [Mus musculus]
Mus_musculus_newGene_9171	Mus_musculus_newGene_9171	26	8	34	304	1512	988	0.261828	0.071518	0.282653	2.314036	13.703012	8.393864	2.5012651985813e-15	5.2719338148634	up	--	--	Molecular Function: nucleic acid binding (GO:0003676);; Molecular Function: RNA-DNA hybrid ribonuclease activity (GO:0004523);; Biological Process: DNA integration (GO:0015074);; Biological Process: RNA phosphodiester bond hydrolysis, endonucleolytic (GO:0090502);;	--	--	[R]	General function prediction only	Zinc-finger like, probable DNA-binding;; RNase H;; Reverse transcriptase (RNA-dependent DNA polymerase);; Integrase core domain;; His(2)-Cys(2) zinc finger	Retrovirus-related Pol polyprotein (Fragment) OS=Mus musculus OX=10090 GN=Pol PE=2 SV=1	L	Replication, recombination and repair	truncated polyprotein [Mus musculus castaneus]
ENSMUSG00000063953	Amd2	60	68	77	292	73	138	0.503253	0.526335	0.51488	1.80925	0.535468	0.953357	0.0412275375975833	1.0995084462028	up	--	--	Biological Process: in utero embryonic development (GO:0001701);; Molecular Function: adenosylmethionine decarboxylase activity (GO:0004014);; Molecular Function: protein binding (GO:0005515);; Cellular Component: cytosol (GO:0005829);; Biological Process: S-adenosylmethioninamine biosynthetic process (GO:0006557);; Biological Process: spermine biosynthetic process (GO:0006597);; Biological Proce…	K01611|0|mmu:100041585|K01611 S-adenosylmethionine decarboxylase [EC:4.1.1.50] | (RefSeq) Amd2, AdoMetDC, Amd1, Amd3; S-adenosylmethionine decarboxylase 2	Cysteine and methionine metabolism (ko00270);; Arginine and proline metabolism (ko00330)	[T]	Signal transduction mechanisms	Adenosylmethionine decarboxylase	S-adenosylmethionine decarboxylase proenzyme 2 OS=Mus musculus OX=10090 GN=Amd2 PE=1 SV=1	E	Amino acid transport and metabolism	S-adenosylmethionine decarboxylase proenzyme 2 [Mus musculus]
ENSMUSG00000078686	Mup9	11259	82066	96337	39144	26114	28132	334.435791	2283.544722	2365.649294	873.523777	681.590515	807.773132	0.0314829329676933	-1.11294113705224	down	--	--	Molecular Function: insulin-activated receptor activity (GO:0005009);; Molecular Function: pheromone activity (GO:0005186);; Molecular Function: transporter activity (GO:0005215);; Molecular Function: pheromone binding (GO:0005550);; Cellular Component: extracellular space (GO:0005615);; Cellular Component: nucleus (GO:0005634);; Cellular Component: cytosol (GO:0005829);; Biological Process: ener…	--	--	--	--	Lipocalin / cytosolic fatty-acid binding protein family	Major urinary protein 6 OS=Mus musculus OX=10090 GN=Mup6 PE=1 SV=2	O	Posttranslational modification, protein turnover, chaperones	PREDICTED: major urinary protein 18 isoform X1 [Mus musculus]
ENSMUSG00000029765	Plxna4	30	94	96	55	20	23	0.061037	0.183188	0.161774	0.08412	0.036187	0.039174	0.0297195155516471	-1.30968367240822	down	[MU]	Cell wall/membrane/envelope biogenesis;; Intracellular trafficking, secretion, and vesicular transport	Cellular Component: semaphorin receptor complex (GO:0002116);; Molecular Function: protein binding (GO:0005515);; Cellular Component: integral component of plasma membrane (GO:0005887);; Molecular Function: semaphorin receptor activity (GO:0017154);; Biological Process: facial nerve structural organization (GO:0021612);; Biological Process: glossopharyngeal nerve morphogenesis (GO:0021615);; Biol…	K06820|0|mmu:243743|K06820 plexin A | (RefSeq) Plxna4, 9330117B14, Plxa4, mKIAA1550; plexin A4	Axon guidance (ko04360)	[T]	Signal transduction mechanisms	Plexin cytoplasmic RasGAP domain;; Sema domain;; IPT/TIG domain;; Plexin repeat	Plexin-A4 OS=Mus musculus OX=10090 GN=Plxna4 PE=1 SV=3	S	Function unknown	plexin-A4 precursor [Mus musculus]
ENSMUSG00000022179	4931414P19Rik	165	202	114	39	108	58	1.667384	1.907279	0.925609	0.288353	0.951526	0.481651	0.0131459312801736	-1.37234201445167	down	--	--	--	--	--	--	--	Domain of unknown function (DUF4616)	Uncharacterized protein C14orf93 homolog OS=Mus musculus OX=10090 PE=1 SV=1	S	Function unknown	uncharacterized protein C14orf93 homolog precursor [Mus musculus]
ENSMUSG00000062825	Actg1	1751	2198	3111	12111	3755	8830	24.489059	29.84795	35.174839	125.368107	46.295073	106.19755	1.64752377338851e-05	1.64836198746866	up	[Z]	Cytoskeleton	Cellular Component: nuclear chromatin (GO:0000790);; Molecular Function: RNA polymerase II cis-regulatory region sequence-specific DNA binding (GO:0000978);; Molecular Function: RNA polymerase II cis-regulatory region sequence-specific DNA binding (GO:0000980);; Cellular Component: stress fiber (GO:0001725);; Cellular Component: podosome (GO:0002102);; Molecular Function: structural constituent o…	K05692|0|umr:103665813|K05692 actin beta/gamma 1 | (RefSeq) ACTG1; actin gamma 1	Rap1 signaling pathway (ko04015);; Phagosome (ko04145);; Apoptosis (ko04210);; Hippo signaling pathway (ko04390);; Focal adhesion (ko04510);; Adherens junction (ko04520);; Tight junction (ko04530);; Platelet activation (ko04611);; Leukocyte transendothelial migration (ko04670);; Thermogenesis (ko04714);; Regulation of actin cytoskeleton (ko04810);; Thyroid hormone signaling pathway (ko04919);; Ox…	[Z]	Cytoskeleton	Actin	Actin, cytoplasmic 2 OS=Rattus norvegicus OX=10116 GN=Actg1 PE=1 SV=1	Z	Cytoskeleton	PREDICTED: POTE ankyrin domain family member F isoform X2, partial [Rattus norvegicus]
Mus_musculus_newGene_7810	Mus_musculus_newGene_7810	147	39	87	46	5	23	8.213797	2.000506	3.899205	1.891758	0.213026	1.027533	0.00369839033986671	-2.13001534647084	down	[J]	Translation, ribosomal structure and biogenesis	Biological Process: ribosomal large subunit assembly (GO:0000027);; Molecular Function: structural constituent of ribosome (GO:0003735);; Cellular Component: nucleoplasm (GO:0005654);; Cellular Component: nucleolus (GO:0005730);; Cellular Component: focal adhesion (GO:0005925);; Biological Process: translation (GO:0006412);; Molecular Function: 5S rRNA binding (GO:0008097);; Cellular Component: c…	K02925|6.38523e-106|mmu:27367|K02925 large subunit ribosomal protein L3e | (RefSeq) Rpl3, F2, J1; ribosomal protein L3	Ribosome (ko03010)	[J]	Translation, ribosomal structure and biogenesis	Ribosomal protein L3	60S ribosomal protein L3 OS=Mus musculus OX=10090 GN=Rpl3 PE=1 SV=3	J	Translation, ribosomal structure and biogenesis	mCG11520, isoform CRA_a [Mus musculus]
ENSMUSG00000023073	Slc10a2	1014	973	359	10454	1950	13392	6.589142	5.913946	1.881871	50.241875	11.142246	71.737404	1.3634125744938e-07	3.22772917553963	up	[R]	General function prediction only	Cellular Component: proteasome complex (GO:0000502);; Cellular Component: nucleus (GO:0005634);; Cellular Component: integral component of plasma membrane (GO:0005887);; Cellular Component: microvillus (GO:0005902);; Biological Process: sodium ion transport (GO:0006814);; Biological Process: bile acid metabolic process (GO:0008206);; Molecular Function: bile acid:sodium symporter activity (GO:000…	K14342|0|mmu:20494|K14342 solute carrier family 10 (sodium/bile acid cotransporter), member 2 | (RefSeq) Slc10a2, 9130221J18Rik, AI605518, ASBT, IBAT, ISBT; solute carrier family 10, member 2	Bile secretion (ko04976)	[P]	Inorganic ion transport and metabolism	Sodium Bile acid symporter family	Ileal sodium/bile acid cotransporter OS=Mus musculus OX=10090 GN=Slc10a2 PE=1 SV=2	S	Function unknown	ileal sodium/bile acid cotransporter [Mus musculus]
ENSMUSG00000060317	Acnat2	4200	2157	2770	13986	5592	12009	70.61768	33.583948	36.879131	172.380589	82.52106	166.057334	9.3181299748221e-05	1.57950329844453	up	[T]	Signal transduction mechanisms	Cellular Component: peroxisome (GO:0005777);; Biological Process: fatty acid metabolic process (GO:0006631);; Biological Process: acyl-CoA metabolic process (GO:0006637);; Molecular Function: N-acyltransferase activity (GO:0016410);; Molecular Function: acyl-CoA hydrolase activity (GO:0047617);;	K00659|0|mmu:209186|K00659 bile acid-CoA:amino acid N-acyltransferase [EC:2.3.1.65 3.1.2.2] | (RefSeq) Acnat2, C730036D15Rik; acyl-coenzyme A amino acid N-acyltransferase 2	Primary bile acid biosynthesis (ko00120);; Taurine and hypotaurine metabolism (ko00430);; Biosynthesis of unsaturated fatty acids (ko01040);; Peroxisome (ko04146);; Bile secretion (ko04976)	--	--	BAAT / Acyl-CoA thioester hydrolase C terminal;; Acyl-CoA thioester hydrolase/BAAT N-terminal region;; Dienelactone hydrolase family	Acyl-coenzyme A amino acid N-acyltransferase 2 OS=Mus musculus OX=10090 GN=Acnat2 PE=1 SV=1	S	Function unknown	acyl-coenzyme A amino acid N-acyltransferase 2 [Mus musculus]
ENSMUSG00000028713	Cyp4b1	339	586	646	189	180	89	4.832858	7.865957	7.438854	1.981595	2.26013	1.034962	2.74125392588228e-06	-1.91001799504474	down	[QV]	Secondary metabolites biosynthesis, transport and catabolism;; Defense mechanisms	Molecular Function: iron ion binding (GO:0005506);; Cellular Component: endoplasmic reticulum membrane (GO:0005789);; Molecular Function: drug binding (GO:0008144);; Molecular Function: toxic substance binding (GO:0015643);; Cellular Component: integral component of membrane (GO:0016021);; Molecular Function: fluorene oxygenase activity (GO:0018585);; Biological Process: biphenyl metabolic proces…	K07426|0|mmu:13120|K07426 cytochrome P450 family 4 subfamily B polypeptide 1 [EC:1.14.14.1] | (RefSeq) Cyp4b1, CYPIVB1; cytochrome P450, family 4, subfamily b, polypeptide 1	--	[QI]	Secondary metabolites biosynthesis, transport and catabolism;; Lipid transport and metabolism	Cytochrome P450	Cytochrome P450 4B1 OS=Mus musculus OX=10090 GN=Cyp4b1 PE=1 SV=1	Q	Secondary metabolites biosynthesis, transport and catabolism	cytochrome P450 4B1 [Mus musculus]
Mus_musculus_newGene_8991	Mus_musculus_newGene_8991	280	245	278	104	109	41	2.144283	1.916239	1.77527	0.586678	0.729919	0.314819	0.000195658856284032	-1.825117672982	down	--	--	--	--	--	--	--	--	--	--	--	PREDICTED: uncharacterized protein LOC105245453 isoform X1 [Mus musculus]
Mus_musculus_newGene_3244	Mus_musculus_newGene_3244	549	474	470	913	1449	1240	2.610726	2.44587	2.226526	3.619686	6.393087	4.887162	0.000711907278327209	1.12194387134709	up	--	--	--	--	--	--	--	--	--	--	--	rCG48631 [Rattus norvegicus]
ENSMUSG00000024589	Nedd4l	1827	1983	1923	5554	2949	7169	11.631796	11.560435	8.695948	28.388732	11.801843	42.637839	0.000260692628546082	1.28695447439281	up	--	--	Biological Process: negative regulation of systemic arterial blood pressure (GO:0003085);; Biological Process: regulation of membrane depolarization (GO:0003254);; Cellular Component: nucleus (GO:0005634);; Cellular Component: cytoplasm (GO:0005737);; Cellular Component: plasma membrane (GO:0005886);; Biological Process: protein monoubiquitination (GO:0006513);; Biological Process: response to sa…	K13305|0|mmu:83814|K13305 E3 ubiquitin-protein ligase NEDD4-like [EC:2.3.2.26] | (RefSeq) Nedd4l, 1300012C07Rik, Nedd4-2, Nedd4b; neural precursor cell expressed, developmentally down-regulated gene 4-like	Ubiquitin mediated proteolysis (ko04120);; Endocytosis (ko04144);; Tight junction (ko04530);; Aldosterone-regulated sodium reabsorption (ko04960)	[O]	Posttranslational modification, protein turnover, chaperones	HECT-domain (ubiquitin-transferase);; WW domain;; C2 domain	E3 ubiquitin-protein ligase NEDD4-like OS=Mus musculus OX=10090 GN=Nedd4l PE=1 SV=2	O	Posttranslational modification, protein turnover, chaperones	E3 ubiquitin-protein ligase NEDD4-like isoform 1 [Mus musculus]
ENSMUSG00000050860	Phospho1	289	561	363	2451	296	612	5.383368	10.267792	4.890315	28.327746	4.204754	8.155529	0.0239641528210783	1.23882864655346	up	[E]	Amino acid transport and metabolism	Biological Process: endochondral ossification (GO:0001958);; Cellular Component: extracellular matrix (GO:0005578);; Biological Process: dephosphorylation (GO:0016311);; Molecular Function: pyrophosphatase activity (GO:0016462);; Biological Process: regulation of bone mineralization (GO:0030500);; Biological Process: bone mineralization involved in bone maturation (GO:0035630);; Molecular Functio…	K06124|0|mmu:237928|K06124 phosphoethanolamine/phosphocholine phosphatase [EC:3.1.3.75] | (RefSeq) Phospho1, D11Moh36, Phospo1; phosphatase, orphan 1	Glycerophospholipid metabolism (ko00564)	[R]	General function prediction only	Putative Phosphatase;; haloacid dehalogenase-like hydrolase	Phosphoethanolamine/phosphocholine phosphatase OS=Mus musculus OX=10090 GN=Phospho1 PE=1 SV=1	S	Function unknown	phosphoethanolamine/phosphocholine phosphatase isoform X1 [Mesocricetus auratus]
ENSMUSG00000066687	Zbtb16	220	104	531	1302	865	995	1.239855	0.512633	2.36844	5.465774	4.124946	4.404585	6.51743711474921e-05	1.77958249548729	up	[R]	General function prediction only	Biological Process: negative regulation of transcription by RNA polymerase II (GO:0000122);; Molecular Function: RNA polymerase II cis-regulatory region sequence-specific DNA binding (GO:0000980);; Molecular Function: DNA-binding transcription repressor activity, RNA polymerase II-specific (GO:0001206);; Biological Process: mesonephros development (GO:0001823);; Cellular Component: nucleolus (GO:…	K10055|0|mmu:235320|K10055 zinc finger and BTB domain-containing protein 16 | (RefSeq) Zbtb16, AI467657, PLZF, Zfp145, lu; zinc finger and BTB domain containing 16	Pathways in cancer (ko05200);; Transcriptional misregulation in cancer (ko05202);; Acute myeloid leukemia (ko05221)	[R]	General function prediction only	Zinc-finger double domain;; C2H2-type zinc finger;; Zinc finger, C2H2 type;; BTB/POZ domain;; C2H2-type zinc finger;; Zinc-finger double-stranded RNA-binding;; Zinc-finger of C2H2 type	Zinc finger protein 879 OS=Mus musculus OX=10090 GN=Znf879 PE=2 SV=1	S	Function unknown	zinc finger and BTB domain-containing protein 16 [Mus musculus]
ENSMUSG00000037902	Sirpa	971	1489	1839	784	515	808	6.672083	9.809355	10.373673	3.928291	3.116929	4.666602	0.000222852353297101	-1.15928080651944	down	--	--	Biological Process: hematopoietic progenitor cell differentiation (GO:0002244);; Cellular Component: integral component of plasma membrane (GO:0005887);; Biological Process: phagocytosis, recognition (GO:0006910);; Biological Process: phagocytosis, engulfment (GO:0006911);; Biological Process: actin filament organization (GO:0007015);; Biological Process: cell-matrix adhesion (GO:0007160);; Biolo…	K06551|0|mmu:19261|K06551 signal-regulatory protein alpha/beta1/gamma | (RefSeq) Sirpa, AI835480, Bit, CD172a, P84, Ptpns1, SHP-1, SHPS-1, SIRP; signal-regulatory protein alpha	Osteoclast differentiation (ko04380)	--	--	Immunoglobulin C1-set domain;; Immunoglobulin domain;; CD80-like C2-set immunoglobulin domain;; Immunoglobulin V-set domain;; Immunoglobulin domain;; Immunoglobulin I-set domain;; Immunoglobulin domain	Tyrosine-protein phosphatase non-receptor type substrate 1 OS=Mus musculus OX=10090 GN=Sirpa PE=1 SV=1	S	Function unknown	signal-regulatory protein alpha, isoform CRA_c, partial [Mus musculus]
ENSMUSG00000020423	Btg2	195	260	487	940	591	813	1.911581	2.387568	3.867203	6.836214	5.109398	6.585819	0.000802537933074671	1.19846784341426	up	--	--	--	K14443|8.62199e-105|mmu:12227|K14443 protein Tob/BTG | (RefSeq) Btg2, AA959598, APRO1, Pc3, TIS21; BTG anti-proliferation factor 2	RNA degradation (ko03018)	[TR]	Signal transduction mechanisms;; General function prediction only	BTG family	Protein BTG2 OS=Mus musculus OX=10090 GN=Btg2 PE=1 SV=1	S	Function unknown	protein BTG2 [Mus musculus]
Mus_musculus_newGene_9477	Mus_musculus_newGene_9477	106	217	474	1398	389	823	1.962191	2.075507	3.008568	8.655022	2.792007	6.293433	0.00106384777774087	1.59395649055542	up	--	--	--	--	--	[R]	General function prediction only	Matrix protein (MA), p15	--	S	Function unknown	mCG1044012, partial [Mus musculus]
Mus_musculus_newGene_3590	Mus_musculus_newGene_3590	41	60	72	39	31	12	0.596703	0.832362	0.859031	0.417081	0.398391	0.142405	0.0351330354507303	-1.21976794088076	down	--	--	--	--	--	--	--	--	--	--	--	mCG1029975, partial [Mus musculus]
ENSMUSG00000030309	Caprin2	44	46	59	215	92	152	0.343163	0.309764	0.465994	1.197208	0.591554	0.914209	0.00370422167756862	1.45278485092957	up	--	--	--	K18744|0|mmu:232560|K18744 caprin-2 | (RefSeq) Caprin2, Adir, C1qdc1, Eeg1, rng140; caprin family member 2	--	--	--	Cytoplasmic activation/proliferation-associated protein-1 C term;; C1q domain	Caprin-2 OS=Mus musculus OX=10090 GN=Caprin2 PE=1 SV=1	S	Function unknown	caprin-2 isoform 1 [Mus musculus]
Mus_musculus_newGene_469	Mus_musculus_newGene_469	84	0	139	1544	2176	1345	0.564087	0	0.753184	7.668573	12.850703	7.446288	2.29219771023895e-06	4.40126168226276	up	--	--	Molecular Function: nucleic acid binding (GO:0003676);; Molecular Function: RNA-DNA hybrid ribonuclease activity (GO:0004523);; Molecular Function: structural molecule activity (GO:0005198);; Biological Process: DNA integration (GO:0015074);; Cellular Component: integral component of membrane (GO:0016021);; Cellular Component: viral capsid (GO:0019028);; Cellular Component: viral envelope (GO:001…	--	--	[R]	General function prediction only	ENV polyprotein (coat polyprotein);; RNase H;; Integrase core domain;; Zinc-finger like, probable DNA-binding;; His(2)-Cys(2) zinc finger	MLV-related proviral Env polyprotein OS=Mus musculus OX=10090 PE=1 SV=3	S	Function unknown	envelope protein [Mus musculus]
ENSMUSG00000059552	Trp53	445	640	372	1013	885	1730	6.540921	9.084082	4.540258	11.397662	11.798524	21.603995	0.00158931971290621	1.15628640446845	up	--	--	Biological Process: obsolete protein import into nucleus, translocation (GO:0000060);; Biological Process: negative regulation of transcription by RNA polymerase II (GO:0000122);; Biological Process: DNA strand renaturation (GO:0000733);; Cellular Component: nuclear chromatin (GO:0000790);; Molecular Function: RNA polymerase II core promoter sequence-specific DNA binding (GO:0000979);; Molecular …	K04451|0|mmu:22059|K04451 tumor protein p53 | (RefSeq) Trp53, Tp53, bbl, bfy, bhy, p44, p53; transformation related protein 53	Endocrine resistance (ko01522);; Platinum drug resistance (ko01524);; MAPK signaling pathway (ko04010);; Sphingolipid signaling pathway (ko04071);; Cell cycle (ko04110);; p53 signaling pathway (ko04115);; Mitophagy - animal (ko04137);; PI3K-Akt signaling pathway (ko04151);; Apoptosis (ko04210);; Longevity regulating pathway (ko04211);; Ferroptosis (ko04216);; Cellular senescence (ko04218);; Wnt s…	--	--	P53 DNA-binding domain;; P53 tetramerisation motif;; P53 transactivation motif	Cellular tumor antigen p53 OS=Mus musculus OX=10090 GN=Tp53 PE=1 SV=3	B	Chromatin structure and dynamics	transformation related protein 53, isoform CRA_a, partial [Mus musculus]
ENSMUSG00000027805	Pfn2	78	157	224	94	56	73	0.914895	1.753243	2.084424	0.81928	0.556183	0.772727	0.0213184951185633	-1.15820191891531	down	--	--	Molecular Function: adenyl-nucleotide exchange factor activity (GO:0000774);; Molecular Function: actin monomer binding (GO:0003785);; Molecular Function: phosphatidylinositol-4,5-bisphosphate binding (GO:0005546);; Cellular Component: cytoplasm (GO:0005737);; Cellular Component: cytoskeleton (GO:0005856);; Biological Process: negative regulation of epithelial cell migration (GO:0010633);; Cellul…	K05759|3.31881e-90|pale:102894047|K05759 profilin | (RefSeq) PFN2; profilin-2 isoform X2	Rap1 signaling pathway (ko04015);; Regulation of actin cytoskeleton (ko04810);; Amyotrophic lateral sclerosis (ko05014);; Salmonella infection (ko05132)	[Z]	Cytoskeleton	Profilin	Profilin-2 OS=Mus musculus OX=10090 GN=Pfn2 PE=1 SV=3	O	Posttranslational modification, protein turnover, chaperones	PREDICTED: profilin-2 [Chinchilla lanigera]
ENSMUSG00000089824	Rbm12	254	176	245	965	325	725	1.027196	0.663871	0.801069	2.88915	1.157301	2.417341	0.000721793596467128	1.38509671415946	up	--	--	Molecular Function: nucleotide binding (GO:0000166);; Cellular Component: nucleoplasm (GO:0005654);; Cellular Component: cytoplasm (GO:0005737);; Cellular Component: plasma membrane (GO:0005886);; Biological Process: regulation of transcription, DNA-templated (GO:0006355);; Biological Process: cell differentiation (GO:0030154);; Molecular Function: RNA binding (GO:0044822);;	--	--	[R]	General function prediction only	RNA recognition motif. (a.k.a. RRM, RBD, or RNP domain)	RNA-binding protein 12 OS=Mus musculus OX=10090 GN=Rbm12 PE=1 SV=3	S	Function unknown	mCG5227, isoform CRA_a [Mus musculus]
ENSMUSG00000055632	Hmcn2	27	25	53	70	83	102	0.045724	0.040331	0.073132	0.088331	0.124448	0.144164	0.0287022131592574	1.17176593166947	up	[M]	Cell wall/membrane/envelope biogenesis	Molecular Function: calcium ion binding (GO:0005509);; Cellular Component: basement membrane (GO:0005604);; Cellular Component: cell cortex (GO:0005938);; Cellular Component: cell junction (GO:0030054);; Biological Process: response to stimulus (GO:0050896);;	K17341|0|mmu:665700|K17341 hemicentin | (RefSeq) Hmcn2, D030068H01; hemicentin 2	--	[RP]	General function prediction only;; Inorganic ion transport and metabolism	Immunoglobulin I-set domain;; Immunoglobulin domain;; Immunoglobulin domain;; Immunoglobulin domain;; Immunoglobulin V-set domain;; CD80-like C2-set immunoglobulin domain;; Ig-like domain on T-cell surface glycoprotein CD3 epsilon chain;; G2F domain;; Calcium-binding EGF domain;; T-cell surface glycoprotein CD3 delta chain;; Izumo-like Immunoglobulin domain;; Complement Clr-like EGF-like;; CD47 i…	Hemicentin-2 OS=Mus musculus OX=10090 GN=Hmcn2 PE=1 SV=1	S	Function unknown	RecName: Full=Hemicentin-2; Flags: Precursor
ENSMUSG00000061589	Dot1l	384	551	1035	2929	882	2169	1.652309	2.150968	3.942088	9.761623	3.938584	7.954292	0.000314429482407279	1.46908506982649	up	--	--	Biological Process: DNA damage checkpoint (GO:0000077);; Cellular Component: chromosome, telomeric region (GO:0000781);; Cellular Component: nucleoplasm (GO:0005654);; Biological Process: DNA repair (GO:0006281);; Biological Process: chromatin silencing at telomere (GO:0006348);; Molecular Function: transcription factor binding (GO:0008134);; Biological Process: positive regulation of cell popula…	K11427|0|mmu:208266|K11427 [histone H3]-lysine79 N-trimethyltransferase [EC:2.1.1.360] | (RefSeq) Dot1l, A630076O07, AW907654, Dot1, KMT4, mDot1; DOT1-like, histone H3 methyltransferase (S. cerevisiae)	Lysine degradation (ko00310);; Transcriptional misregulation in cancer (ko05202)	[DK]	Cell cycle control, cell division, chromosome partitioning;; Transcription	Histone methylation protein DOT1	--	B	Chromatin structure and dynamics	DOT1-like, histone H3 methyltransferase (S. cerevisiae), isoform CRA_c, partial [Mus musculus]
ENSMUSG00000025875	Tspan17	37	60	111	40	29	29	0.659721	0.995815	1.625495	0.516286	0.426119	0.456558	0.0306226180012249	-1.19077253739828	down	--	--	Cellular Component: integral component of plasma membrane (GO:0005887);; Molecular Function: hydrolase activity (GO:0016787);; Molecular Function: enzyme binding (GO:0019899);; Biological Process: positive regulation of Notch signaling pathway (GO:0045747);; Biological Process: protein maturation (GO:0051604);; Biological Process: establishment of protein localization to organelle (GO:0072594);; …	K10303|9.8139e-179|mmu:74257|K10303 F-box protein 23 | (RefSeq) Tspan17, 2210021G21Rik, AI047581, Fbxo23, Tm4sf17; tetraspanin 17	--	[R]	General function prediction only	Tetraspanin family	Tetraspanin-17 OS=Mus musculus OX=10090 GN=Tspan17 PE=1 SV=1	S	Function unknown	PREDICTED: tetraspanin-17 isoform X1 [Mus musculus]
ENSMUSG00000037426	Depdc5	215	347	532	238	192	152	0.899011	1.515921	2.32768	0.583152	0.663778	0.480464	0.0113768168678469	-1.0275533177266	down	--	--	Molecular Function: GTPase activator activity (GO:0005096);; Cellular Component: lysosomal membrane (GO:0005765);; Cellular Component: cytosol (GO:0005829);; Biological Process: regulation of autophagy (GO:0010506);; Molecular Function: protein-containing complex binding (GO:0032403);; Biological Process: cellular response to amino acid starvation (GO:0034198);; Biological Process: positive regul…	K20404|0|mmu:277854|K20404 DEP domain-containing protein 5 | (RefSeq) Depdc5, AV016528; DEP domain containing 5	mTOR signaling pathway (ko04150)	[T]	Signal transduction mechanisms	Vacuolar membrane-associated protein Iml1;; Domain found in Dishevelled, Egl-10, and Pleckstrin (DEP)	GATOR complex protein DEPDC5 OS=Mus musculus OX=10090 GN=Depdc5 PE=1 SV=2	S	Function unknown	GATOR complex protein DEPDC5 isoform 1 [Mus musculus]
ENSMUSG00000064326	Siva1	140	172	196	74	106	59	4.191416	4.689711	4.612473	1.597201	2.702636	1.410238	0.0103359871442287	-1.21527593847075	down	--	--	Molecular Function: virus receptor activity (GO:0001618);; Molecular Function: tumor necrosis factor receptor binding (GO:0005164);; Molecular Function: CD27 receptor binding (GO:0005175);; Cellular Component: nucleoplasm (GO:0005654);; Cellular Component: mitochondrion (GO:0005739);; Biological Process: activation-induced cell death of T cells (GO:0006924);; Molecular Function: zinc ion binding …	K22744|6.78942e-123|mmu:30954|K22744 apoptosis regulatory protein Siva | (RefSeq) Siva1, CD27bp, Siva; SIVA1, apoptosis-inducing factor	p53 signaling pathway (ko04115)	--	--	Cd27 binding protein (Siva)	Apoptosis regulatory protein Siva OS=Mus musculus OX=10090 GN=Siva1 PE=1 SV=1	K	Transcription	apoptosis regulatory protein Siva isoform 1 [Mus musculus]
ENSMUSG00000035199	Arl6ip5	780	944	1044	3365	1073	3486	14.589674	16.517422	15.767949	46.567448	17.644739	53.75412	0.000437928268355371	1.35259207087603	up	--	--	Biological Process: negative regulation of L-glutamate import across plasma membrane (GO:0002037);; Cellular Component: endoplasmic reticulum membrane (GO:0005789);; Cellular Component: cytoskeleton (GO:0005856);; Cellular Component: plasma membrane (GO:0005886);; Molecular Function: protein C-terminus binding (GO:0008022);; Biological Process: intrinsic apoptotic signaling pathway in response to…	K20393|1.50751e-120|mmu:65106|K20393 PRA1 family protein 3 | (RefSeq) Arl6ip5, 5930404D22Rik, AV001879, Aip-5, Gtrap3-18, addiscin; ADP-ribosylation factor-like 6 interacting protein 5	--	[ET]	Amino acid transport and metabolism;; Signal transduction mechanisms	PRA1 family protein	PRA1 family protein 3 OS=Mus musculus OX=10090 GN=Arl6ip5 PE=1 SV=2	U	Intracellular trafficking, secretion, and vesicular transport	ADP-ribosylation factor-like 6 interacting protein 5, isoform CRA_b [Rattus norvegicus]
ENSMUSG00000040152	Thbs1	11	13	127	308	31	258	0.046175	0.054182	0.470315	1.050352	0.123174	0.978685	0.0274216847233548	1.91960378669836	up	[DZ]	Cell cycle control, cell division, chromosome partitioning;; Cytoskeleton	Biological Process: activation of MAPK activity (GO:0000187);; Molecular Function: phosphatidylserine binding (GO:0001786);; Biological Process: negative regulation of endothelial cell proliferation (GO:0001937);; Biological Process: negative regulation of cell-matrix adhesion (GO:0001953);; Molecular Function: fibronectin binding (GO:0001968);; Biological Process: sprouting angiogenesis (GO:0002…	K16857|0|mmu:21825|K16857 thrombospondin 1 | (RefSeq) Thbs1, TSP-1, TSP1, Thbs-1, tbsp1; thrombospondin 1	Rap1 signaling pathway (ko04015);; p53 signaling pathway (ko04115);; Phagosome (ko04145);; PI3K-Akt signaling pathway (ko04151);; TGF-beta signaling pathway (ko04350);; Focal adhesion (ko04510);; ECM-receptor interaction (ko04512);; Malaria (ko05144);; Human papillomavirus infection (ko05165);; Proteoglycans in cancer (ko05205);; MicroRNAs in cancer (ko05206);; Bladder cancer (ko05219)	--	--	Thrombospondin C-terminal region;; Thrombospondin type 3 repeat;; Thrombospondin type 1 domain;; von Willebrand factor type C domain;; Complement Clr-like EGF-like;; Laminin G domain	Thrombospondin-1 OS=Mus musculus OX=10090 GN=Thbs1 PE=1 SV=1	O	Posttranslational modification, protein turnover, chaperones	thrombospondin-1 isoform 1 precursor [Mus musculus]
ENSMUSG00000035692	Isg15	311	308	243	645	350	1690	11.088662	10.259817	7.004649	17.014526	10.983819	49.692261	0.00258366431940749	1.47618856633521	up	--	--	Molecular Function: protein binding (GO:0005515);; Cellular Component: extracellular region (GO:0005576);; Cellular Component: cytoplasm (GO:0005737);; Biological Process: modification-dependent protein catabolic process (GO:0019941);; Biological Process: positive regulation of bone mineralization (GO:0030501);; Molecular Function: protein tag (GO:0031386);; Biological Process: negative regulatio…	K12159|7.51967e-102|mmu:100038882|K12159 ubiquitin cross-reactive protein | (RefSeq) Isg15, G1p2, IGI15, IP17, Irfp, UCRP; ISG15 ubiquitin-like modifier	RIG-I-like receptor signaling pathway (ko04622);; Human papillomavirus infection (ko05165);; Epstein-Barr virus infection (ko05169)	[OR]	Posttranslational modification, protein turnover, chaperones;; General function prediction only	Ubiquitin family;; Ubiquitin-2 like Rad60 SUMO-like;; Nuclear pore localisation protein NPL4;; Ubiquitin-like domain	Ubiquitin-like protein ISG15 OS=Mus musculus OX=10090 GN=Isg15 PE=1 SV=4	O	Posttranslational modification, protein turnover, chaperones	ubiquitin-like protein ISG15 precursor [Mus musculus]
ENSMUSG00000056880	Gadl1	39	27	23	83	71	81	0.596911	0.384729	0.277386	0.956057	0.964865	1.029707	0.0260522309177546	1.21099202383244	up	[E]	Amino acid transport and metabolism	Molecular Function: aspartate 1-decarboxylase activity (GO:0004068);; Molecular Function: sulfinoalanine decarboxylase activity (GO:0004782);; Biological Process: carboxylic acid metabolic process (GO:0019752);; Molecular Function: pyridoxal phosphate binding (GO:0030170);;	K18966|0|mmu:73748|K18966 sulfinoalanine decarboxylase / aspartate 1-decarboxylase [EC:4.1.1.29 4.1.1.11] | (RefSeq) Gadl1, 1110027M19Rik, ADC, CSADC; glutamate decarboxylase-like 1	beta-Alanine metabolism (ko00410);; Taurine and hypotaurine metabolism (ko00430);; Pantothenate and CoA biosynthesis (ko00770)	[E]	Amino acid transport and metabolism	Pyridoxal-dependent decarboxylase conserved domain;; Aminotransferase class-V;; Beta-eliminating lyase	Acidic amino acid decarboxylase GADL1 OS=Mus musculus OX=10090 GN=Gadl1 PE=1 SV=3	E	Amino acid transport and metabolism	RecName: Full=Acidic amino acid decarboxylase GADL1; AltName: Full=Aspartate 1-decarboxylase; Short=ADC; AltName: Full=Cysteine sulfinic acid decarboxylase; Short=CSADC; AltName: Full=Glutamate decarboxylase-like protein 1
ENSMUSG00000022802	Lmln	48	55	57	39	31	6	0.209796	0.222319	0.201637	0.126461	0.118879	0.020745	0.0499013225724702	-1.24227344076855	down	--	--	--	K13539|0|mmu:239833|K13539 leishmanolysin-like peptidase [EC:3.4.24.-] | (RefSeq) Lmln, 5330415H22Rik, AI465495; leishmanolysin-like (metallopeptidase M8 family)	--	[MV]	Cell wall/membrane/envelope biogenesis;; Defense mechanisms	Leishmanolysin	Leishmanolysin-like peptidase OS=Mus musculus OX=10090 GN=Lmln PE=2 SV=1	O	Posttranslational modification, protein turnover, chaperones	leishmanolysin-like peptidase precursor [Mus musculus]
ENSMUSG00000021281	Tnfaip2	805	1257	817	195	628	149	5.839456	8.522536	4.757279	1.375867	3.953427	0.877129	0.000731869011795662	-1.68556169950545	down	--	--	Cellular Component: exocyst (GO:0000145);; Molecular Function: SNARE binding (GO:0000149);; Biological Process: angiogenesis (GO:0001525);; Biological Process: exocytosis (GO:0006887);; Biological Process: cell differentiation (GO:0030154);; Biological Process: exocyst localization (GO:0051601);;	K19989|0|mmu:21928|K19989 tumor necrosis factor alpha-induced protein 2 | (RefSeq) Tnfaip2, B94, Exoc3l3, M-sec, Tnfip2, tnfb94; tumor necrosis factor, alpha-induced protein 2	--	[U]	Intracellular trafficking, secretion, and vesicular transport	Exocyst complex component Sec6	Tumor necrosis factor alpha-induced protein 2 OS=Mus musculus OX=10090 GN=Tnfaip2 PE=1 SV=2	U	Intracellular trafficking, secretion, and vesicular transport	tumor necrosis factor alpha-induced protein 2 [Mus musculus]
ENSMUSG00000005233	Spc25	224	195	187	94	101	65	4.125007	3.371951	2.828874	1.312404	1.563295	0.936952	0.00282250732284892	-1.38930111076874	down	--	--	--	K11550|1.04329e-148|mmu:66442|K11550 kinetochore protein Spc25, animal type | (RefSeq) Spc25, 2600017H08Rik, 2610205L13Rik, Spbc25; SPC25, NDC80 kinetochore complex component, homolog (S. cerevisiae)	--	[S]	Function unknown	Chromosome segregation protein Spc25	Kinetochore protein Spc25 OS=Mus musculus OX=10090 GN=Spc25 PE=2 SV=1	S	Function unknown	spindle pole body component 25 homolog (S. cerevisiae), isoform CRA_b, partial [Mus musculus]
ENSMUSG00000045875	Adra1a	154	223	289	130	100	38	0.99557	1.359648	1.507864	0.619142	0.565775	0.196135	0.00439690284189313	-1.45667788129979	down	--	--	Biological Process: negative regulation of heart rate involved in baroreceptor response to increased systemic arterial blood pressure (GO:0001985);; Biological Process: norepinephrine-epinephrine vasoconstriction involved in regulation of systemic arterial blood pressure (GO:0001994);; Biological Process: positive regulation of heart rate by epinephrine-norepinephrine (GO:0001996);; Biological Pr…	K04135|0|mmu:11549|K04135 adrenergic receptor alpha-1A | (RefSeq) Adra1a, Adra1c; adrenergic receptor, alpha 1a	Calcium signaling pathway (ko04020);; cGMP-PKG signaling pathway (ko04022);; Neuroactive ligand-receptor interaction (ko04080);; AMPK signaling pathway (ko04152);; Adrenergic signaling in cardiomyocytes (ko04261);; Vascular smooth muscle contraction (ko04270);; Salivary secretion (ko04970)	[R]	General function prediction only	7 transmembrane receptor (rhodopsin family);; Serpentine type 7TM GPCR chemoreceptor Srsx;; Serpentine type 7TM GPCR chemoreceptor Srv	Alpha-1A adrenergic receptor OS=Mus musculus OX=10090 GN=Adra1a PE=1 SV=3	U	Intracellular trafficking, secretion, and vesicular transport	alpha-1A adrenergic receptor isoform 1 [Mus musculus]
ENSMUSG00000059824	Dbp	62	30	77	196	503	10	0.940607	0.41143	0.907966	2.467705	7.098502	0.120939	0.0263195889410623	1.95274514429054	up	--	--	Molecular Function: RNA polymerase II transcription regulatory region sequence-specific DNA binding (GO:0000977);; Molecular Function: DNA-binding transcription activator activity, RNA polymerase II-specific (GO:0001077);; Biological Process: liver development (GO:0001889);; Molecular Function: actin binding (GO:0003779);; Cellular Component: nucleus (GO:0005634);; Biological Process: circadian r…	K09056|7.84599e-146|mmu:13170|K09056 albumin D box-binding protein | (RefSeq) Dbp; D site albumin promoter binding protein	--	[K]	Transcription	Basic region leucine zipper	D site-binding protein OS=Mus musculus OX=10090 GN=Dbp PE=1 SV=2	K	Transcription	D site-binding protein [Mus pahari]
ENSMUSG00000057561	Eif1a	3648	3091	2282	12833	3760	14056	34.20808	27.10997	17.274067	88.952278	30.986145	108.583099	0.000505362923120033	1.55561441818066	up	[J]	Translation, ribosomal structure and biogenesis	--	K03236|4.46399e-61|rno:317163|K03236 translation initiation factor 1A | (RefSeq) Eif1a; eukaryotic translation initiation factor 1A	RNA transport (ko03013)	[J]	Translation, ribosomal structure and biogenesis	Translation initiation factor 1A / IF-1	Eukaryotic translation initiation factor 1A OS=Rattus norvegicus OX=10116 GN=Eif1a PE=2 SV=3	J	Translation, ribosomal structure and biogenesis	PREDICTED: eukaryotic translation initiation factor 1A isoform X1 [Mus musculus]
ENSMUSG00000031762	Mt2	7694	8857	15509	78511	31798	94714	407.41342	441.01925	661.760183	3071.203577	1478.21302	4129.405201	8.37480925623976e-10	2.54839781664423	up	--	--	Biological Process: cellular zinc ion homeostasis (GO:0006882);; Biological Process: nitric oxide mediated signal transduction (GO:0007263);; Molecular Function: zinc ion binding (GO:0008270);; Biological Process: detoxification of copper ion (GO:0010273);;	--	--	--	--	Metallothionein	--	--	--	metallothionein 2, partial [Mus musculus]
ENSMUSG00000031278	Acsl4	744	682	1512	6439	1435	5653	4.043281	3.46517	6.637753	25.902375	6.858633	25.349	1.03935806778814e-05	2.05812820489794	up	[I]	Lipid transport and metabolism	Biological Process: long-chain fatty acid metabolic process (GO:0001676);; Molecular Function: long-chain fatty acid-CoA ligase activity (GO:0004467);; Molecular Function: ATP binding (GO:0005524);; Cellular Component: mitochondrial outer membrane (GO:0005741);; Cellular Component: peroxisome (GO:0005777);; Cellular Component: endoplasmic reticulum (GO:0005783);; Cellular Component: lipid droplet…	K01897|0|mmu:50790|K01897 long-chain acyl-CoA synthetase [EC:6.2.1.3] | (RefSeq) Acsl4, 9430020A05Rik, ACS4, AU018108, Facl4, Lacs4; acyl-CoA synthetase long-chain family member 4	Fatty acid biosynthesis (ko00061);; Fatty acid degradation (ko00071);; Fatty acid metabolism (ko01212);; PPAR signaling pathway (ko03320);; Peroxisome (ko04146);; Ferroptosis (ko04216);; Thermogenesis (ko04714);; Adipocytokine signaling pathway (ko04920)	[I]	Lipid transport and metabolism	AMP-binding enzyme;; AMP-binding enzyme C-terminal domain	Long-chain-fatty-acid--CoA ligase 4 OS=Mus musculus OX=10090 GN=Acsl4 PE=1 SV=2	I	Lipid transport and metabolism	acyl-CoA synthetase long-chain family member 4, isoform CRA_a, partial [Mus musculus]
ENSMUSG00000044258	Ctla2a	127	102	146	97	36	63	2.545314	1.872801	2.342788	1.583905	0.616679	1.057662	0.0284991084398219	-1.11529819620581	down	--	--	Molecular Function: cysteine-type endopeptidase inhibitor activity (GO:0004869);; Molecular Function: protein binding (GO:0005515);; Cellular Component: extracellular region (GO:0005576);; Molecular Function: cysteine-type peptidase activity (GO:0008234);; Biological Process: negative regulation of protein processing (GO:0010955);; Cellular Component: dendrite (GO:0030425);; Biological Process: r…	--	--	[O]	Posttranslational modification, protein turnover, chaperones	Cathepsin propeptide inhibitor domain (I29)	Protein CTLA-2-alpha OS=Mus musculus OX=10090 GN=Ctla2a PE=2 SV=2	O	Posttranslational modification, protein turnover, chaperones	protein CTLA-2-alpha isoform a precursor [Mus musculus]
ENSMUSG00000056978	Hamp2	74	26	57	74	316	87	4.703969	1.549328	2.908213	3.471853	17.748574	4.54566	0.0290946233719422	1.4724654440757	up	--	--	Biological Process: negative regulation of transcription by RNA polymerase II (GO:0000122);; Biological Process: positive regulation of receptor internalization (GO:0002092);; Biological Process: myeloid cell homeostasis (GO:0002262);; Molecular Function: hormone activity (GO:0005179);; Molecular Function: copper ion binding (GO:0005507);; Cellular Component: extracellular space (GO:0005615);; Ce…	K23106|2.34822e-34|mmu:66438|K23106 hepcidin | (RefSeq) Hamp2, 1810073K19Rik, HEPC2; hepcidin antimicrobial peptide 2	TGF-beta signaling pathway (ko04350)	--	--	Hepcidin	Hepcidin-2 OS=Mus musculus OX=10090 GN=Hamp2 PE=2 SV=1	O	Posttranslational modification, protein turnover, chaperones	unnamed protein product [Mus musculus]
Mus_musculus_newGene_10723	Mus_musculus_newGene_10723	39	59	114	414	86	151	0.791791	0.986645	1.895414	5.4944	1.452771	2.223997	0.0130390965978622	1.45924471434253	up	--	--	Biological Process: viral process (GO:0016032);; Molecular Function: hydrolase activity (GO:0016787);; Biological Process: cellular macromolecule metabolic process (GO:0044260);; Molecular Function: metal ion binding (GO:0046872);; Biological Process: nucleic acid metabolic process (GO:0090304);;	--	--	[R]	General function prediction only	--	--	L	Replication, recombination and repair	PREDICTED: LOW QUALITY PROTEIN: uncharacterized protein LOC104847791 [Fukomys damarensis]
ENSMUSG00000030852	Tacc2	1341	1173	614	2954	1344	10856	7.138447	8.602569	3.472211	15.291492	8.348688	75.318833	0.00064270819789885	2.09224016936348	up	--	--	--	K14282|0|rno:309025|K14282 transforming acidic coiled-coil-containing protein 2 | (RefSeq) Tacc2; transforming, acidic coiled-coil containing protein 2	--	--	--	Transforming acidic coiled-coil-containing protein (TACC)	Transforming acidic coiled-coil-containing protein 2 OS=Mus musculus OX=10090 GN=Tacc2 PE=1 SV=2	S	Function unknown	transforming acidic coiled-coil-containing protein 2 isoform c [Mus musculus]
ENSMUSG00000034321	Exosc1	283	211	275	730	310	752	4.704348	3.277862	3.688268	8.974506	4.533139	10.311248	0.00822599811505209	1.04193677126871	up	[J]	Translation, ribosomal structure and biogenesis	Cellular Component: nuclear exosome (RNase complex) (GO:0000176);; Molecular Function: RNA binding (GO:0003723);; Molecular Function: exoribonuclease activity (GO:0004532);; Molecular Function: protein binding (GO:0005515);; Cellular Component: nucleolus (GO:0005730);; Cellular Component: cytoplasm (GO:0005737);; Biological Process: rRNA processing (GO:0006364);;	K07573|1.51355e-137|mmu:66583|K07573 exosome complex component CSL4 | (RefSeq) Exosc1, 2610035C18Rik, 2610104C07Rik, 2610312F07Rik, AI447561; exosome component 1	RNA degradation (ko03018)	[J]	Translation, ribosomal structure and biogenesis	Exosome component EXOSC1/CSL4;; Exosome complex exonuclease RRP4 N-terminal region	Exosome complex component CSL4 OS=Mus musculus OX=10090 GN=Exosc1 PE=1 SV=1	J	Translation, ribosomal structure and biogenesis	exosome complex component CSL4 isoform X1 [Mus caroli]
ENSMUSG00000005583	Mef2c	68	90	133	19	61	25	0.296215	0.495707	0.545631	0.086609	0.23673	0.087119	0.00911426895898939	-1.55060802736424	down	--	--	--	K04454|0|ptr:461760|K04454 MADS-box transcription enhancer factor 2C | (RefSeq) MEF2C; myocyte-specific enhancer factor 2C isoform X11	MAPK signaling pathway (ko04010);; cGMP-PKG signaling pathway (ko04022);; Apelin signaling pathway (ko04371);; Oxytocin signaling pathway (ko04921);; Parathyroid hormone synthesis, secretion and action (ko04928);; Transcriptional misregulation in cancer (ko05202);; Fluid shear stress and atherosclerosis (ko05418)	[K]	Transcription	SRF-type transcription factor (DNA-binding and dimerisation domain);; Holliday junction regulator protein family C-terminal repeat	Myocyte-specific enhancer factor 2C OS=Mus musculus OX=10090 GN=Mef2c PE=1 SV=2	K	Transcription	PREDICTED: myocyte-specific enhancer factor 2C isoform X8 [Mus musculus]
ENSMUSG00000061143	Maml3	36	106	140	50	31	15	0.11449	0.320086	0.366747	0.118995	0.086949	0.038608	0.00649674599740661	-1.67264464465176	down	--	--	Molecular Function: transcription coactivator activity (GO:0003713);; Cellular Component: nucleoplasm (GO:0005654);; Biological Process: positive regulation of transcription of Notch receptor target (GO:0007221);;	K06061|0|mmu:433586|K06061 mastermind | (RefSeq) Maml3, AV234550, BC049812, Mam-2, mKIAA1816; mastermind like transcriptional coactivator 3	Notch signaling pathway (ko04330);; Th1 and Th2 cell differentiation (ko04658);; Human papillomavirus infection (ko05165)	--	--	MamL-1 domain	Mastermind-like protein 1 OS=Mus musculus OX=10090 GN=Maml1 PE=1 SV=2	S	Function unknown	mastermind-like protein 3 [Mus musculus]
ENSMUSG00000027806	Tsc22d2	550	706	879	2073	1017	2150	1.749217	2.367457	2.436468	6.517242	2.841619	6.117754	0.000503884789119315	1.14914564741864	up	--	--	Molecular Function: DNA-binding transcription factor activity (GO:0003700);; Cellular Component: nucleus (GO:0005634);; Cellular Component: cytoplasm (GO:0005737);; Biological Process: regulation of transcription, DNA-templated (GO:0006355);; Biological Process: response to osmotic stress (GO:0006970);;	--	--	[K]	Transcription	TSC-22/dip/bun family	TSC22 domain family protein 3 OS=Rattus norvegicus OX=10116 GN=Tsc22d3 PE=1 SV=1	S	Function unknown	PREDICTED: TSC22 domain family protein 2 isoform X3 [Mus musculus]
ENSMUSG00000048285	Frmd6	112	124	218	492	159	402	0.647372	0.667632	1.015235	2.104528	0.804538	1.914213	0.0227450100443223	1.06632389953084	up	--	--	Biological Process: apical constriction (GO:0003383);; Molecular Function: structural constituent of cytoskeleton (GO:0005200);; Molecular Function: protein binding (GO:0005515);; Cellular Component: cytoplasm (GO:0005737);; Cellular Component: cytoskeleton (GO:0005856);; Cellular Component: plasma membrane (GO:0005886);; Biological Process: actomyosin structure organization (GO:0031032);; Biolog…	K16822|0|mmu:319710|K16822 FERM domain-containing protein 6 | (RefSeq) Frmd6, 2610019M19Rik, 4930488L10Rik, AW212977, Willin; FERM domain containing 6	Hippo signaling pathway (ko04390);; Hippo signaling pathway - multiple species (ko04392)	[T]	Signal transduction mechanisms	FERM central domain;; FERM C-terminal PH-like domain;; FERM N-terminal domain	FERM domain-containing protein 6 OS=Mus musculus OX=10090 GN=Frmd6 PE=1 SV=2	S	Function unknown	FERM domain containing 6, isoform CRA_b, partial [Mus musculus]
ENSMUSG00000090673	Gm340	52	71	102	334	115	245	0.371896	0.474474	0.592058	1.784325	0.727621	1.457442	0.00324360570696646	1.47203530246317	up	--	--	Biological Process: negative regulation of transcription by RNA polymerase II (GO:0000122);; Molecular Function: DNA binding (GO:0003677);; Molecular Function: DNA-binding transcription factor activity (GO:0003700);; Cellular Component: nucleus (GO:0005634);; Molecular Function: transcription factor binding (GO:0008134);;	--	--	--	--	Domain of unknown function (DUF4553)	Putative uncharacterized protein ENSP00000382790 homolog OS=Mus musculus OX=10090 GN=Gm3414 PE=5 SV=1	S	Function unknown	uncharacterized protein LOC110285547 isoform X1 [Mus caroli]
ENSMUSG00000033885	Pxk	859	1224	1003	3235	1266	2898	8.334625	11.070629	7.820639	23.162842	10.783992	23.110758	0.00190382672012828	1.08720131548679	up	--	--	Molecular Function: actin binding (GO:0003779);; Molecular Function: protein kinase activity (GO:0004672);; Molecular Function: ATP binding (GO:0005524);; Cellular Component: nucleus (GO:0005634);; Cellular Component: cytoplasm (GO:0005737);; Cellular Component: microtubule organizing center (GO:0005815);; Cellular Component: plasma membrane (GO:0005886);; Biological Process: protein phosphorylat…	K17543|0|mmu:218699|K17543 PX domain-containing protein kinase-like protein | (RefSeq) Pxk, C230080L11Rik, D14Ertd813e, Monaka, Slob; PX domain containing serine/threonine kinase	--	--	--	PX domain;; Protein kinase domain;; Protein tyrosine kinase	PX domain-containing protein kinase-like protein OS=Mus musculus OX=10090 GN=Pxk PE=1 SV=2	T	Signal transduction mechanisms	unnamed protein product [Mus musculus]
ENSMUSG00000000686	Abhd15	776	989	1138	423	720	125	7.871127	9.374077	9.312694	3.167527	6.414309	1.039117	0.00574336559195695	-1.31859897567996	down	[R]	General function prediction only	Cellular Component: extracellular region (GO:0005576);; Cellular Component: membrane (GO:0016020);; Molecular Function: hydrolase activity, acting on ester bonds (GO:0016788);; Biological Process: cellular lipid metabolic process (GO:0044255);;	K13707|0|mmu:67477|K13707 abhydrolase domain-containing protein 15 | (RefSeq) Abhd15, 1300007F04Rik; abhydrolase domain containing 15	--	[R]	General function prediction only	--	Protein ABHD15 OS=Mus musculus OX=10090 GN=Abhd15 PE=1 SV=1	S	Function unknown	protein ABHD15 precursor [Mus musculus]
ENSMUSG00000030655	Smg1	652	1142	1610	2825	1678	3244	1.129721	1.855042	2.403713	3.681157	2.659293	4.85676	0.00200983950265087	1.07052195148434	up	--	--	--	K08873|0|mmu:233789|K08873 serine/threonine-protein kinase SMG1 [EC:2.7.11.1] | (RefSeq) Smg1, 2610207I05Rik, 5430435M13Rik, C130002K18Rik, mKIAA0421; SMG1 homolog, phosphatidylinositol 3-kinase-related kinase (C. elegans)	mRNA surveillance pathway (ko03015)	[L]	Replication, recombination and repair	Serine/threonine-protein kinase smg-1;; Phosphatidylinositol 3- and 4-kinase;; Region of unknown function (DUF5303);; FATC domain	Serine/threonine-protein kinase SMG1 OS=Mus musculus OX=10090 GN=Smg1 PE=1 SV=3	BDLTU	Chromatin structure and dynamics;; Cell cycle control, cell division, chromosome partitioning;; Replication, recombination and repair;; Signal transduction mechanisms;; Intracellular trafficking, secretion, and vesicular transport	serine/threonine-protein kinase SMG1 [Mus musculus]
ENSMUSG00000020190	Mknk2	1899	2233	2667	8360	3796	5119	15.174844	16.566892	17.315283	50.2116	29.404948	33.68076	0.00032111326200728	1.17665845462217	up	[T]	Signal transduction mechanisms	--	K04372|0|mmu:17347|K04372 MAP kinase interacting serine/threonine kinase [EC:2.7.11.1] | (RefSeq) Mknk2, 2010016G11Rik, Gprk7, Mnk2; MAP kinase-interacting serine/threonine kinase 2	MAPK signaling pathway (ko04010);; HIF-1 signaling pathway (ko04066);; Insulin signaling pathway (ko04910)	[T]	Signal transduction mechanisms	Protein kinase domain;; Protein tyrosine kinase;; Lipopolysaccharide kinase (Kdo/WaaP) family	MAP kinase-interacting serine/threonine-protein kinase 2 OS=Mus musculus OX=10090 GN=Mknk2 PE=1 SV=3	T	Signal transduction mechanisms	MAP kinase-interacting serine/threonine-protein kinase 2 [Mus musculus]
ENSMUSG00000040613	Apobec1	509	959	650	2566	593	3330	6.927043	11.526862	6.924348	26.88157	7.031778	37.320391	0.0026650049685719	1.44841477390087	up	--	--	Molecular Function: mRNA binding (GO:0003729);; Molecular Function: cytidine deaminase activity (GO:0004126);; Molecular Function: cytosine deaminase activity (GO:0004131);; Cellular Component: nucleus (GO:0005634);; Cellular Component: cytoplasm (GO:0005737);; Biological Process: mRNA processing (GO:0006397);; Biological Process: response to osmotic stress (GO:0006970);; Molecular Function: enzy…	K16932|1.47586e-159|mmu:11810|K16932 C->U-editing enzyme APOBEC1 [EC:3.5.4.36] | (RefSeq) Apobec1, Cdar1; apolipoprotein B mRNA editing enzyme, catalytic polypeptide 1	--	--	--	APOBEC-like N-terminal domain;; APOBEC-like C-terminal domain	C-	K	Transcription	apolipoprotein B editing complex 1, isoform CRA_b, partial [Mus musculus]
ENSMUSG00000030089	Slc41a3	33	40	121	201	121	186	0.358474	0.41197	1.089554	1.696857	1.186363	1.766934	0.0172487099939852	1.29498330941806	up	[P]	Inorganic ion transport and metabolism	Molecular Function: protein binding (GO:0005515);; Cellular Component: plasma membrane (GO:0005886);; Molecular Function: cation transmembrane transporter activity (GO:0008324);; Cellular Component: integral component of membrane (GO:0016021);; Biological Process: cation transmembrane transport (GO:0098655);;	K15122|0|mmu:71699|K15122 solute carrier family 41 | (RefSeq) Slc41a3, 1010001P06Rik, AI480742, SLC41A1-L2; solute carrier family 41, member 3	--	[P]	Inorganic ion transport and metabolism	Divalent cation transporter	Solute carrier family 41 member 3 OS=Mus musculus OX=10090 GN=Slc41a3 PE=1 SV=1	P	Inorganic ion transport and metabolism	solute carrier family 41 member 3 isoform 1 [Mus musculus]
ENSMUSG00000027722	Spata5	114	105	107	379	130	346	0.998501	0.827288	0.728617	2.294722	0.933344	2.48139	0.0130314388833796	1.20299047775302	up	[O]	Posttranslational modification, protein turnover, chaperones	Molecular Function: ATP binding (GO:0005524);; Cellular Component: mitochondrion (GO:0005739);; Biological Process: spermatogenesis (GO:0007283);; Biological Process: brain development (GO:0007420);; Biological Process: cell differentiation (GO:0030154);;	K14575|0|mmu:57815|K14575 AAA family ATPase | (RefSeq) Spata5, 2510048F20Rik, C78064, Spaf; spermatogenesis associated 5	Ribosome biogenesis in eukaryotes (ko03008)	[O]	Posttranslational modification, protein turnover, chaperones	ATPase family associated with various cellular activities (AAA);; Holliday junction DNA helicase ruvB N-terminus;; AAA ATPase domain;; AAA domain (dynein-related subfamily);; TIP49 C-terminus;; AAA domain (Cdc48 subfamily);; AAA domain;; AAA domain;; Magnesium chelatase, subunit ChlI;; AAA domain;; IstB-like ATP binding protein;; RNA helicase;; ATPase family associated with various cellular activ…	Spermatogenesis-associated protein 5 OS=Mus musculus OX=10090 GN=Spata5 PE=1 SV=2	O	Posttranslational modification, protein turnover, chaperones	spermatogenesis-associated protein 5 isoform 1 [Mus musculus]
ENSMUSG00000040820	Hlcs	372	644	1240	287	388	320	2.215549	3.689181	5.92315	1.080127	1.891157	1.324142	0.00132779336074803	-1.25616559323728	down	[K]	Transcription	Cellular Component: chromatin (GO:0000785);; Molecular Function: biotin-[acetyl-CoA-carboxylase] ligase activity (GO:0004077);; Molecular Function: biotin-[methylcrotonoyl-CoA-carboxylase] ligase activity (GO:0004078);; Molecular Function: biotin-[methylmalonyl-CoA-carboxytransferase] ligase activity (GO:0004079);; Molecular Function: biotin-[propionyl-CoA-carboxylase (ATP-hydrolyzing)] ligase ac…	K01942|0|mmu:110948|K01942 biotin---protein ligase [EC:6.3.4.9 6.3.4.10 6.3.4.11 6.3.4.15] | (RefSeq) Hlcs, 410I21.SP6, D16Jhu34; holocarboxylase synthetase (biotin- [propriony-Coenzyme A-carboxylase (ATP-hydrolysing)] ligase)	Biotin metabolism (ko00780)	[H]	Coenzyme transport and metabolism	Biotin/lipoate A/B protein ligase family;; Biotin-protein ligase, N terminal;; Biotin protein ligase C terminal domain	Biotin--protein ligase OS=Mus musculus OX=10090 GN=Hlcs PE=1 SV=1	H	Coenzyme transport and metabolism	PREDICTED: biotin--protein ligase isoform X2 [Mus musculus]
ENSMUSG00000024083	Pja2	956	1236	1287	565	694	577	5.556621	6.814535	6.176043	2.459383	3.55785	2.776527	0.000386989298961531	-1.05503007961335	down	--	--	Cellular Component: Golgi membrane (GO:0000139);; Cellular Component: endoplasmic reticulum membrane (GO:0005789);; Biological Process: long-term memory (GO:0007616);; Molecular Function: zinc ion binding (GO:0008270);; Biological Process: regulation of protein kinase A signaling (GO:0010738);; Cellular Component: postsynaptic density (GO:0014069);; Biological Process: protein ubiquitination (GO:…	K10634|0|mmu:224938|K10634 E3 ubiquitin-protein ligase Praja2 [EC:2.3.2.27] | (RefSeq) Pja2, AI447901, AL022700, Neurodap1, mKIAA0438; praja ring finger ubiquitin ligase 2	--	[O]	Posttranslational modification, protein turnover, chaperones	Ring finger domain;; Zinc finger, C3HC4 type (RING finger)	E3 ubiquitin-protein ligase Praja-2 OS=Mus musculus OX=10090 GN=Pja2 PE=1 SV=2	O	Posttranslational modification, protein turnover, chaperones	mKIAA0438 protein, partial [Mus musculus]
ENSMUSG00000030031	Kbtbd8	37	26	54	210	108	126	0.201946	0.132711	0.241642	0.856659	0.521721	0.575263	0.00071240542375711	1.76116870770098	up	[M]	Cell wall/membrane/envelope biogenesis	Molecular Function: ubiquitin-protein transferase activity (GO:0004842);; Cellular Component: Golgi apparatus (GO:0005794);; Cellular Component: spindle (GO:0005819);; Biological Process: protein ubiquitination (GO:0016567);; Cellular Component: Cul3-RING ubiquitin ligase complex (GO:0031463);;	K10475|0|mmu:243574|K10475 kelch repeat and BTB domain-containing protein 8 | (RefSeq) Kbtbd8, AU040152, SSEC-51, SSEC51, Takrp, mKIAA1842; kelch repeat and BTB (POZ) domain containing 8	--	[TR]	Signal transduction mechanisms;; General function prediction only	BTB And C-terminal Kelch;; BTB/POZ domain;; Kelch motif;; Kelch motif;; Galactose oxidase, central domain;; Kelch motif;; Galactose oxidase, central domain	Kelch repeat and BTB domain-containing protein 8 OS=Mus musculus OX=10090 GN=Kbtbd8 PE=2 SV=1	S	Function unknown	kelch repeat and BTB domain-containing protein 8 isoform a [Mus musculus]
Mus_musculus_newGene_7471	Mus_musculus_newGene_7471	203	370	1017	2625	293	2526	1.562799	2.688628	6.313245	14.487971	2.180842	15.545824	0.00734494575856185	1.67476944113327	up	--	--	--	--	--	--	--	--	--	S	Function unknown	mCG1044012, partial [Mus musculus]
ENSMUSG00000035164	Zc3h12c	112	207	279	815	199	398	0.444995	0.770546	0.897964	2.402412	0.695152	1.308715	0.0228900579641031	1.079890575127	up	--	--	Molecular Function: endonuclease activity (GO:0004519);; Molecular Function: metal ion binding (GO:0046872);;	K18668|0|mmu:244871|K18668 ribonuclease ZC3H12 [EC:3.1.-.-] | (RefSeq) Zc3h12c, A230108E06, C230027N18Rik, mKIAA1726; zinc finger CCCH type containing 12C	--	[S]	Function unknown	Zc3h12a-like Ribonuclease NYN domain	Probable ribonuclease ZC3H12C OS=Mus musculus OX=10090 GN=Zc3h12c PE=1 SV=2	S	Function unknown	mCG4830, partial [Mus musculus]
ENSMUSG00000034903	Cobll1	1026	1017	1280	4039	2394	1533	5.564135	5.431866	5.779386	16.6164	11.470101	6.968908	0.00138462935531921	1.08549115931938	up	--	--	Molecular Function: actin monomer binding (GO:0003785);; Cellular Component: adherens junction (GO:0005913);; Biological Process: actin filament polymerization (GO:0030041);; Biological Process: actin filament network formation (GO:0051639);; Cellular Component: extracellular exosome (GO:0070062);; Biological Process: cell-cell adhesion (GO:0098609);; Molecular Function: cadherin binding involved…	--	--	--	--	Cordon-bleu ubiquitin-like domain	Cordon-bleu protein-like 1 OS=Mus musculus OX=10090 GN=Cobll1 PE=1 SV=2	S	Function unknown	Cobl-like 1, isoform CRA_b, partial [Mus musculus]
ENSMUSG00000046994	Mars2	59	97	189	379	172	324	0.139598	0.216348	0.364176	0.668687	0.35979	0.637392	0.0123656316214561	1.22854806882826	up	[J]	Translation, ribosomal structure and biogenesis	Molecular Function: methionine-tRNA ligase activity (GO:0004825);; Molecular Function: ATP binding (GO:0005524);; Cellular Component: mitochondrial matrix (GO:0005759);; Cellular Component: cytosol (GO:0005829);; Biological Process: methionyl-tRNA aminoacylation (GO:0006431);;	K01874|0|mmu:212679|K01874 methionyl-tRNA synthetase [EC:6.1.1.10] | (RefSeq) Mars2, C730026E21Rik, MetRS; methionine-tRNA synthetase 2 (mitochondrial)	Selenocompound metabolism (ko00450);; Aminoacyl-tRNA biosynthesis (ko00970)	[J]	Translation, ribosomal structure and biogenesis	tRNA synthetases class I (M);; tRNA synthetases class I (I, L, M and V);; tRNA synthetases class I (C) catalytic domain	Methionine--tRNA ligase, mitochondrial OS=Mus musculus OX=10090 GN=Mars2 PE=1 SV=2	J	Translation, ribosomal structure and biogenesis	unnamed protein product, partial [Mus musculus]
ENSMUSG00000033352	Map2k4	1036	1054	1536	3998	1388	3625	7.634936	7.282045	9.293706	21.734331	8.918342	21.922802	0.00147268275358289	1.15375055715445	up	[T]	Signal transduction mechanisms	Molecular Function: obsolete signal transducer, downstream of receptor, with serine/threonine kinase activity (GO:0004702);; Molecular Function: protein tyrosine kinase activity (GO:0004713);; Molecular Function: ATP binding (GO:0005524);; Cellular Component: nucleus (GO:0005634);; Cellular Component: cytosol (GO:0005829);; Biological Process: activation of JUN kinase activity (GO:0007257);; Mole…	K04430|0|hgl:101705822|K04430 mitogen-activated protein kinase kinase 4 [EC:2.7.12.2] | (RefSeq) Map2k4; mitogen-activated protein kinase kinase 4	MAPK signaling pathway (ko04010);; ErbB signaling pathway (ko04012);; Toll-like receptor signaling pathway (ko04620);; Fc epsilon RI signaling pathway (ko04664);; TNF signaling pathway (ko04668);; GnRH signaling pathway (ko04912);; Relaxin signaling pathway (ko04926);; Growth hormone synthesis, secretion and action (ko04935);; Salmonella infection (ko05132);; Yersinia infection (ko05135);; Chagas…	[T]	Signal transduction mechanisms	Protein kinase domain;; Protein tyrosine kinase;; Kinase-like	Dual specificity mitogen-activated protein kinase kinase 4 OS=Mus musculus OX=10090 GN=Map2k4 PE=1 SV=2	T	Signal transduction mechanisms	dual specificity mitogen-activated protein kinase kinase 4 isoform X2 [Octodon degus]
ENSMUSG00000115388	Eppk1	169	146	409	919	900	1439	0.369006	0.296956	0.721982	1.486664	1.730531	2.593612	1.58518582878151e-07	2.07931883738281	up	--	--	Cellular Component: cytoplasm (GO:0005737);; Cellular Component: bicellular tight junction (GO:0005923);; Biological Process: negative regulation of keratinocyte proliferation (GO:0010839);; Cellular Component: apicolateral plasma membrane (GO:0016327);; Cellular Component: hemidesmosome (GO:0030056);; Biological Process: regulation of epithelial cell differentiation (GO:0030856);; Cellular Compo…	--	--	[Z]	Cytoskeleton	Plectin repeat;; HTH DNA binding domain	Epiplakin OS=Mus musculus OX=10090 GN=Eppk1 PE=1 SV=2	Z	Cytoskeleton	epiplakin [Mus musculus]
ENSMUSG00000001227	Sema6b	162	229	191	447	193	874	1.168593	1.550276	1.114094	2.387454	1.222962	5.608675	0.0115926068919999	1.22902501849788	up	--	--	--	K06842|0|mmu:20359|K06842 semaphorin 6 | (RefSeq) Sema6b, Sema, Seman, VIb, semaZ; sema domain, transmembrane domain (TM), and cytoplasmic domain, (semaphorin) 6B	Axon guidance (ko04360)	[T]	Signal transduction mechanisms	Sema domain	Semaphorin-6B OS=Mus musculus OX=10090 GN=Sema6b PE=1 SV=1	S	Function unknown	semaphorin-6B isoform X1 [Mus caroli]
ENSMUSG00000039853	Trim14	304	1001	533	174	180	217	5.66367	17.569491	7.885262	2.319141	2.687153	3.327596	2.8648842264013e-05	-1.8162216309723	down	--	--	Cellular Component: cytoplasm (GO:0005737);; Molecular Function: zinc ion binding (GO:0008270);; Biological Process: negative regulation of viral transcription (GO:0032897);; Biological Process: innate immune response (GO:0045087);; Biological Process: positive regulation of NF-kappaB transcription factor activity (GO:0051092);;	K12004|6.96693e-105|mmu:74735|K12004 tripartite motif-containing protein 14 | (RefSeq) Trim14, 5830400N10Rik, pub; tripartite motif-containing 14	--	--	--	B-box zinc finger	Tripartite motif-containing protein 14 OS=Mus musculus OX=10090 GN=Trim14 PE=1 SV=2	S	Function unknown	tripartite motif-containing 14, isoform CRA_a, partial [Mus musculus]
ENSMUSG00000028410	Dnaja1	14173	9628	6624	33126	18136	27697	105.086749	60.954984	37.858978	164.333068	116.865635	165.111009	0.00293587830090121	1.15447845228158	up	[O]	Posttranslational modification, protein turnover, chaperones	Cellular Component: ubiquitin ligase complex (GO:0000151);; Molecular Function: G protein-coupled receptor binding (GO:0001664);; Molecular Function: ATP binding (GO:0005524);; Cellular Component: nucleus (GO:0005634);; Cellular Component: mitochondrion (GO:0005739);; Cellular Component: endoplasmic reticulum (GO:0005783);; Cellular Component: cytosol (GO:0005829);; Biological Process: protein fo…	K09502|0|rno:65028|K09502 DnaJ homolog subfamily A member 1 | (RefSeq) Dnaja1, Hsj2; DnaJ heat shock protein family (Hsp40) member A1	Protein processing in endoplasmic reticulum (ko04141)	[O]	Posttranslational modification, protein turnover, chaperones	DnaJ C terminal domain;; DnaJ domain;; DnaJ central domain	DnaJ homolog subfamily A member 1 OS=Rattus norvegicus OX=10116 GN=Dnaja1 PE=1 SV=1	O	Posttranslational modification, protein turnover, chaperones	dnaJ homolog subfamily A member 1 [Mus musculus]
ENSMUSG00000074170	Plekhf1	408	557	190	2022	750	880	2.089103	2.669666	0.786132	7.663949	3.377489	3.718846	0.0015046605613486	1.42450539760842	up	--	--	Cellular Component: nucleus (GO:0005634);; Cellular Component: lysosome (GO:0005764);; Cellular Component: endosome (GO:0005768);; Biological Process: endosome organization (GO:0007032);; Molecular Function: phosphatidylinositol-5-phosphate binding (GO:0010314);; Biological Process: positive regulation of autophagy (GO:0010508);; Molecular Function: phosphatidylinositol-3-phosphate binding (GO:00…	--	--	[R]	General function prediction only	FYVE zinc finger;; PH domain	Pleckstrin homology domain-containing family F member 1 OS=Mus musculus OX=10090 GN=Plekhf1 PE=2 SV=1	S	Function unknown	mCG3157, isoform CRA_a, partial [Mus musculus]
ENSMUSG00000023243	Kcnk5	530	330	769	202	448	64	4.218494	2.454298	4.935048	1.183476	3.127555	0.416592	0.0204820983774896	-1.29776705990541	down	--	--	Molecular Function: voltage-gated potassium channel activity (GO:0005249);; Cellular Component: integral component of plasma membrane (GO:0005887);; Molecular Function: potassium ion leak channel activity (GO:0022841);; Biological Process: stabilization of membrane potential (GO:0030322);; Biological Process: potassium ion transmembrane transport (GO:0071805);;	K04916|0|mmu:16529|K04916 potassium channel subfamily K member 5 | (RefSeq) Kcnk5, KCNK5b, TASK-2; potassium channel, subfamily K, member 5	Taste transduction (ko04742);; Protein digestion and absorption (ko04974)	[P]	Inorganic ion transport and metabolism	Ion channel	Potassium channel subfamily K member 10 OS=Rattus norvegicus OX=10116 GN=Kcnk10 PE=2 SV=1	P	Inorganic ion transport and metabolism	potassium channel subfamily K member 5 [Mus musculus]
ENSMUSG00000032565	Nudt16	235	259	471	124	196	192	3.880767	3.997738	6.286558	1.505449	2.848472	2.609623	0.0198971678710641	-1.00844194165995	down	--	--	--	K16855|1.19934e-106|mmu:75686|K16855 U8 snoRNA-decapping enzyme [EC:3.6.1.62 3.6.1.64] | (RefSeq) Nudt16, 2310041H06Rik, 2810047L04Rik, 2900006H04Rik, AI851783; nudix (nucleoside diphosphate linked moiety X)-type motif 16	Purine metabolism (ko00230);; RNA degradation (ko03018)	--	--	--	U8 snoRNA-decapping enzyme OS=Mus musculus OX=10090 GN=Nudt16 PE=1 SV=1	S	Function unknown	U8 snoRNA-decapping enzyme [Mus musculus]
ENSMUSG00000057465	Saa2	39924	125453	155567	14040	796	74379	1717.750549	5021.637326	5370.734993	440.221683	29.850853	2617.318918	0.0368027519683706	-1.91921876819371	down	--	--	--	K17310|3.37674e-73|mmu:20209|K17310 serum amyloid A protein | (RefSeq) Saa2, AW111173, Saa-2, Saa1; serum amyloid A 2	--	--	--	Serum amyloid A protein	Serum amyloid A-2 protein OS=Mus musculus OX=10090 GN=Saa2 PE=1 SV=1	S	Function unknown	mCG144019, partial [Mus musculus]
ENSMUSG00000031150	Ccdc120	15	29	8	376	64	315	0.106841	0.209735	0.046629	2.253524	0.409745	2.134222	3.99278780674406e-07	3.63488460514115	up	--	--	--	--	--	[R]	General function prediction only	Domain of unknown function (DUF3338)	Coiled-coil domain-containing protein 120 OS=Mus musculus OX=10090 GN=Ccdc120 PE=1 SV=1	S	Function unknown	LOW QUALITY PROTEIN: coiled-coil domain-containing protein 120 [Mus caroli]
ENSMUSG00000048058	Ldlrad3	63	103	141	68	21	36	0.44026	0.674325	0.798695	0.349476	0.129493	0.207619	0.00938380476029713	-1.44649177480091	down	--	--	Molecular Function: amyloid-beta binding (GO:0001540);; Cellular Component: plasma membrane (GO:0005886);; Biological Process: receptor-mediated endocytosis (GO:0006898);; Cellular Component: integral component of membrane (GO:0016021);; Cellular Component: cell junction (GO:0030054);; Biological Process: regulation of protein processing (GO:0070613);;	--	--	[T]	Signal transduction mechanisms	Low-density lipoprotein receptor domain class A	Low-density lipoprotein receptor class A domain-containing protein 3 OS=Mus musculus OX=10090 GN=Ldlrad3 PE=1 SV=1	U	Intracellular trafficking, secretion, and vesicular transport	unnamed protein product, partial [Mus musculus]
ENSMUSG00000026821	Ralgds	78	27	53	132	93	172	0.569341	0.178327	0.310659	0.714544	0.59696	1.140894	0.0419772653937592	1.14215622380583	up	--	--	Molecular Function: protein binding (GO:0005515);; Cellular Component: nucleus (GO:0005634);; Cellular Component: cytosol (GO:0005829);; Cellular Component: brush border (GO:0005903);; Biological Process: Ras protein signal transduction (GO:0007265);; Molecular Function: Ral guanyl-nucleotide exchange factor activity (GO:0008321);; Molecular Function: GTPase regulator activity (GO:0030695);; Biol…	K08732|0|rno:29622|K08732 ral guanine nucleotide dissociation stimulator | (RefSeq) Ralgds, Rgds; ral guanine nucleotide dissociation stimulator	Ras signaling pathway (ko04014);; Rap1 signaling pathway (ko04015);; Phospholipase D signaling pathway (ko04072);; Pathways in cancer (ko05200);; Colorectal cancer (ko05210);; Pancreatic cancer (ko05212);; Choline metabolism in cancer (ko05231)	[T]	Signal transduction mechanisms	RasGEF domain;; RasGEF N-terminal motif;; Ras association (RalGDS/AF-6) domain	Ral guanine nucleotide dissociation stimulator OS=Rattus norvegicus OX=10116 GN=Ralgds PE=1 SV=1	S	Function unknown	ral guanine nucleotide dissociation stimulator isoform 2 [Mus musculus]
ENSMUSG00000063193	Cd300lb	34	99	159	26	40	37	0.313786	0.903907	1.254241	0.176648	0.327934	0.279049	0.00877315991687165	-1.56511257914879	down	--	--	Biological Process: neutrophil mediated immunity (GO:0002446);; Molecular Function: protein binding (GO:0005515);; Cellular Component: plasma membrane (GO:0005886);; Cellular Component: integral component of membrane (GO:0016021);; Biological Process: positive regulation of mast cell activation (GO:0033005);; Biological Process: cellular response to lipopolysaccharide (GO:0071222);;	K20395|6.7125e-178|mmu:217304|K20395 CO300B/D/F antigen | (RefSeq) Cd300lb, CLM-7, Clm7, Gm253, LMIR5; CD300 molecule like family member B	--	--	--	Immunoglobulin V-set domain	CMRF35-like molecule 7 OS=Mus musculus OX=10090 GN=Cd300lb PE=1 SV=2	U	Intracellular trafficking, secretion, and vesicular transport	CMRF35-like molecule 7 isoform 1 [Mus musculus]
ENSMUSG00000071713	Csf2rb	370	310	441	172	94	286	2.038809	1.633747	2.021126	0.700252	0.44635	1.296638	0.0090122744683003	-1.16976666464831	down	--	--	Biological Process: regulation of cell growth (GO:0001558);; Molecular Function: cytokine receptor activity (GO:0004896);; Molecular Function: protein binding (GO:0005515);; Cellular Component: plasma membrane (GO:0005886);; Cellular Component: integral component of membrane (GO:0016021);; Biological Process: cytokine-mediated signaling pathway (GO:0019221);; Biological Process: response to lipop…	K04738|0|mmu:12983|K04738 cytokine receptor common subunit beta | (RefSeq) Csf2rb, AI848964, AIC2B, Bc, CDw131, Csf2rb1, Csfgmrb, Il3r, Il3rb, Il3rb1, Il5rb; colony stimulating factor 2 receptor, beta, low-affinity (granulocyte-macrophage)	Cytokine-cytokine receptor interaction (ko04060);; Apoptosis (ko04210);; JAK-STAT signaling pathway (ko04630);; Pathways in cancer (ko05200)	--	--	Interleukin-6 receptor alpha chain, binding;; Tissue factor;; Erythropoietin receptor, ligand binding;; Interleukin-4 receptor alpha chain, N-terminal;; Interferon-alpha/beta receptor, fibronectin type III;; Fibronectin type III domain	Cytokine receptor common subunit beta OS=Mus musculus OX=10090 GN=Csf2rb PE=1 SV=2	U	Intracellular trafficking, secretion, and vesicular transport	unnamed protein product [Mus musculus]
ENSMUSG00000021259	Cyp46a1	1159	1220	2792	71	1263	19	14.968387	14.749349	29.519861	0.689327	14.365726	0.217042	0.0414770478455816	-1.9568947700274	down	[QV]	Secondary metabolites biosynthesis, transport and catabolism;; Defense mechanisms	--	K07440|0|mmu:13116|K07440 cholesterol 24-hydroxylase [EC:1.14.14.25] | (RefSeq) Cyp46a1, CH24H, Cyp46; cytochrome P450, family 46, subfamily a, polypeptide 1	Primary bile acid biosynthesis (ko00120)	[QI]	Secondary metabolites biosynthesis, transport and catabolism;; Lipid transport and metabolism	Cytochrome P450	Cholesterol 24-hydroxylase OS=Mus musculus OX=10090 GN=Cyp46a1 PE=1 SV=1	Q	Secondary metabolites biosynthesis, transport and catabolism	cytochrome P450, family 46, subfamily a, polypeptide 1, isoform CRA_a, partial [Mus musculus]
ENSMUSG00000020701	Tmem132e	88	129	111	77	36	33	0.53957	0.742235	0.584096	0.370341	0.190666	0.166431	0.0102177947679413	-1.34529183545632	down	--	--	Cellular Component: integral component of membrane (GO:0016021);;	K17599|0|mmu:270893|K17599 transmembrane protein 132 | (RefSeq) Tmem132e, Gm644; transmembrane protein 132E	--	[S]	Function unknown	Transmembrane protein family 132;; Mature oligodendrocyte transmembrane protein, TMEM132D, N-term;; Mature oligodendrocyte transmembrane protein, TMEM132D, C-term	Transmembrane protein 132E OS=Mus musculus OX=10090 GN=Tmem132e PE=1 SV=1	S	Function unknown	transmembrane protein 132E precursor [Mus musculus]
Mus_musculus_newGene_11584	Mus_musculus_newGene_11584	101	298	457	920	216	775	1.695755	4.979046	6.442178	12.387874	3.361194	11.463696	0.0455342158651342	1.04133835961982	up	--	--	--	--	--	--	--	--	--	--	--	mCG1044012, partial [Mus musculus]
ENSMUSG00000033706	Smyd5	377	441	436	1073	526	1228	4.087218	4.471776	3.813433	8.607603	5.018845	10.985064	0.00355721706108813	1.00975419254113	up	--	--	Molecular Function: methyltransferase activity (GO:0008168);; Biological Process: methylation (GO:0032259);; Molecular Function: metal ion binding (GO:0046872);;	--	--	[B]	Chromatin structure and dynamics	SET domain	SET and MYND domain-containing protein 5 OS=Mus musculus OX=10090 GN=Smyd5 PE=1 SV=2	S	Function unknown	SET and MYND domain-containing protein 5 [Mus musculus]
ENSMUSG00000027210	Meis2	131	137	109	70	83	22	1.096072	1.019267	0.694072	0.370292	0.602647	0.13069	0.0240607987465725	-1.2776838263849	down	--	--	--	K16670|0|pps:100984781|K16670 homeobox protein Meis2 | (RefSeq) MEIS2; Meis homeobox 2	--	[K]	Transcription	N-terminal of Homeobox Meis and PKNOX1;; Homeobox KN domain;; Homeobox domain	Homeobox protein Meis2 OS=Mus musculus OX=10090 GN=Meis2 PE=1 SV=2	K	Transcription	myeloid ecotropic viral integration site-related gene 1, isoform CRA_b, partial [Mus musculus]
ENSMUSG00000026628	Atf3	47	102	78	670	61	256	0.635063	1.295553	0.848597	6.734618	0.718794	2.864312	0.00375050565449522	1.91060486320534	up	--	--	Biological Process: negative regulation of transcription by RNA polymerase II (GO:0000122);; Molecular Function: RNA polymerase II cis-regulatory region sequence-specific DNA binding (GO:0000978);; Molecular Function: DNA-binding transcription repressor activity, RNA polymerase II-specific (GO:0001078);; Biological Process: cell fate determination (GO:0001709);; Cellular Component: nucleolus (GO:…	K09032|5.91385e-102|mmu:11910|K09032 activating transcription factor 3 | (RefSeq) Atf3, LRG-21; activating transcription factor 3	--	[K]	Transcription	bZIP transcription factor;; Basic region leucine zipper;; bZIP Maf transcription factor	Cyclic AMP-dependent transcription factor ATF-3 OS=Mus musculus OX=10090 GN=Atf3 PE=2 SV=1	K	Transcription	cyclic AMP-dependent transcription factor ATF-3-like protein [Cricetulus griseus]
ENSMUSG00000025269	Apex2	240	178	309	604	617	714	1.829617	1.335393	1.984783	3.958429	4.872636	4.310294	0.000289529465971351	1.27572207774575	up	[L]	Replication, recombination and repair	Molecular Function: DNA binding (GO:0003677);; Molecular Function: DNA-(apurinic or apyrimidinic site) endonuclease activity (GO:0003906);; Cellular Component: nucleolus (GO:0005730);; Cellular Component: mitochondrial inner membrane (GO:0005743);; Biological Process: base-excision repair (GO:0006284);; Biological Process: DNA recombination (GO:0006310);; Biological Process: cell cycle (GO:000704…	K10772|0|mmu:77622|K10772 AP endonuclease 2 [EC:4.2.99.18] | (RefSeq) Apex2, C430040P13Rik, ape2; apurinic/apyrimidinic endonuclease 2	Base excision repair (ko03410)	[L]	Replication, recombination and repair	Endonuclease/Exonuclease/phosphatase family;; GRF zinc finger	DNA-(apurinic or apyrimidinic site) lyase 2 OS=Mus musculus OX=10090 GN=Apex2 PE=1 SV=1	L	Replication, recombination and repair	apurinic/apyrimidinic endonuclease 2, isoform CRA_d, partial [Mus musculus]
ENSMUSG00000032041	Tirap	412	528	662	1734	589	2069	2.475926	3.00422	3.296494	8.072841	3.085438	11.22474	0.00092516422231012	1.30660192448815	up	--	--	Molecular Function: protein kinase C binding (GO:0005080);; Molecular Function: phosphatidylinositol-4,5-bisphosphate binding (GO:0005546);; Cellular Component: nucleoplasm (GO:0005654);; Cellular Component: peroxisome (GO:0005777);; Biological Process: inflammatory response (GO:0006954);; Biological Process: activation of NF-kappaB-inducing kinase activity (GO:0007250);; Biological Process: acti…	K05403|6.54991e-122|mmu:117149|K05403 toll-interleukin 1 receptor (TIR) domain-containing adaptor protein | (RefSeq) Tirap, AA407980, C130027E04Rik, Mal, Tlr4ap, Wyatt; toll-interleukin 1 receptor (TIR) domain-containing adaptor protein	NF-kappa B signaling pathway (ko04064);; Toll-like receptor signaling pathway (ko04620);; Salmonella infection (ko05132);; Pertussis (ko05133);; Tuberculosis (ko05152);; Hepatitis B (ko05161);; PD-L1 expression and PD-1 checkpoint pathway in cancer (ko05235)	--	--	TIR domain;; TIR domain	Toll/interleukin-1 receptor domain-containing adapter protein OS=Mus musculus OX=10090 GN=Tirap PE=1 SV=1	U	Intracellular trafficking, secretion, and vesicular transport	toll-interleukin 1 receptor (TIR) domain-containing adaptor protein, isoform CRA_b, partial [Mus musculus]
ENSMUSG00000020429	Igfbp1	2300	3170	3740	18425	3298	12277	40.711792	52.483189	53.434204	241.100113	51.309204	179.045715	0.00021798233997602	1.70723633720248	up	--	--	--	K23578|0|mmu:16006|K23578 insulin-like growth factor-binding protein 1 | (RefSeq) Igfbp1; insulin-like growth factor binding protein 1	--	--	--	Thyroglobulin type-1 repeat;; Insulin-like growth factor binding protein	Insulin-like growth factor-binding protein 1 OS=Mus musculus OX=10090 GN=Igfbp1 PE=2 SV=2	A	RNA processing and modification	insulin-like growth factor-binding protein 1 precursor [Mus musculus]
ENSMUSG00000075232	Amd1	750	531	951	2711	851	1825	6.316981	4.178366	6.464978	16.88434	6.297326	12.665312	0.00370554132338999	1.09213098058686	up	--	--	Biological Process: in utero embryonic development (GO:0001701);; Molecular Function: adenosylmethionine decarboxylase activity (GO:0004014);; Molecular Function: protein binding (GO:0005515);; Cellular Component: cytosol (GO:0005829);; Biological Process: S-adenosylmethioninamine biosynthetic process (GO:0006557);; Biological Process: spermine biosynthetic process (GO:0006597);; Biological Proce…	K01611|0|mmu:11702|K01611 S-adenosylmethionine decarboxylase [EC:4.1.1.50] | (RefSeq) Amd1, AdoMetDC, Amd-1, SAMDC, SAMDC_1, adoMetDC1; S-adenosylmethionine decarboxylase 1	Cysteine and methionine metabolism (ko00270);; Arginine and proline metabolism (ko00330)	[T]	Signal transduction mechanisms	Adenosylmethionine decarboxylase	S-adenosylmethionine decarboxylase proenzyme 1 OS=Mus musculus OX=10090 GN=Amd1 PE=1 SV=1	E	Amino acid transport and metabolism	S-adenosylmethionine decarboxylase proenzyme 1 [Mus musculus]
ENSMUSG00000031700	Gpt2	6185	7632	12579	29568	15096	24277	45.918261	52.998858	75.452392	162.412188	98.627149	148.689587	0.000239729957200822	1.25061387880579	up	[E]	Amino acid transport and metabolism	Molecular Function: L-alanine:2-oxoglutarate aminotransferase activity (GO:0004021);; Cellular Component: mitochondrion (GO:0005739);; Biological Process: 2-oxoglutarate metabolic process (GO:0006103);; Biological Process: biosynthetic process (GO:0009058);; Molecular Function: pyridoxal phosphate binding (GO:0030170);; Biological Process: L-alanine metabolic process (GO:0042851);;	K00814|0|mmu:108682|K00814 alanine transaminase [EC:2.6.1.2] | (RefSeq) Gpt2, 4631422C05Rik, ALT2, AU014768, AU041193, C87201; glutamic pyruvate transaminase (alanine aminotransferase) 2	Arginine biosynthesis (ko00220);; Alanine, aspartate and glutamate metabolism (ko00250);; Carbon metabolism (ko01200);; 2-Oxocarboxylic acid metabolism (ko01210);; Biosynthesis of amino acids (ko01230)	[E]	Amino acid transport and metabolism	Aminotransferase class I and II	Alanine aminotransferase 2 OS=Mus musculus OX=10090 GN=Gpt2 PE=1 SV=1	E	Amino acid transport and metabolism	glutamic pyruvate transaminase (alanine aminotransferase) 2, isoform CRA_c, partial [Mus musculus]
ENSMUSG00000032500	Dclk3	243	296	246	96	225	38	2.178701	2.486374	1.782735	0.632084	1.775064	0.277064	0.0296746983851851	-1.26005945721808	down	[T]	Signal transduction mechanisms	--	K17530|0|mmu:245038|K17530 doublecortin-like kinase 3 [EC:2.7.11.1] | (RefSeq) Dclk3, BC056929, C730036H08, Dcamkl3; doublecortin-like kinase 3	--	[T]	Signal transduction mechanisms	Protein kinase domain;; Protein tyrosine kinase;; Doublecortin	Serine/threonine-protein kinase DCLK3 OS=Mus musculus OX=10090 GN=Dclk3 PE=2 SV=2	T	Signal transduction mechanisms	serine/threonine-protein kinase DCLK3 [Mus musculus]
ENSMUSG00000078650	G6pc	8092	6635	16470	8897	3868	1769	90.516853	69.411858	148.682037	73.542427	38.015324	16.294607	0.00772773527745672	-1.26316715204467	down	--	--	Molecular Function: glucose-6-phosphatase activity (GO:0004346);; Biological Process: glycogen catabolic process (GO:0005980);; Biological Process: gluconeogenesis (GO:0006094);; Biological Process: triglyceride metabolic process (GO:0006641);; Biological Process: steroid metabolic process (GO:0008202);; Cellular Component: proteasome activator complex (GO:0008537);; Biological Process: regulatio…	K01084|0|mmu:14377|K01084 glucose-6-phosphatase [EC:3.1.3.9] | (RefSeq) G6pc, AW107337, G6Pase, G6pt, Glc-6-Pase; glucose-6-phosphatase, catalytic	Glycolysis / Gluconeogenesis (ko00010);; Galactose metabolism (ko00052);; Starch and sucrose metabolism (ko00500);; FoxO signaling pathway (ko04068);; PI3K-Akt signaling pathway (ko04151);; AMPK signaling pathway (ko04152);; Insulin signaling pathway (ko04910);; Adipocytokine signaling pathway (ko04920);; Glucagon signaling pathway (ko04922);; Insulin resistance (ko04931);; Carbohydrate digestion…	--	--	PAP2 superfamily	Glucose-6-phosphatase OS=Mus musculus OX=10090 GN=G6pc PE=1 SV=2	I	Lipid transport and metabolism	glucose-6-phosphatase [Mus musculus]
ENSMUSG00000024236	Svil	487	570	915	309	316	337	1.662808	1.854575	2.548531	0.783902	0.947625	0.949906	0.000558655315144403	-1.1506496836673	down	--	--	Cellular Component: nucleus (GO:0005634);; Cellular Component: plasma membrane (GO:0005886);; Cellular Component: focal adhesion (GO:0005925);; Biological Process: cytoskeleton organization (GO:0007010);; Biological Process: skeletal muscle tissue development (GO:0007519);; Cellular Component: actin cytoskeleton (GO:0015629);; Cellular Component: cell projection (GO:0042995);; Cellular Component:…	K10369|0|mmu:225115|K10369 supervillin | (RefSeq) Svil, AU024053, B430302E16Rik; supervillin	--	[Z]	Cytoskeleton	Gelsolin repeat;; Villin headpiece domain	Supervillin OS=Mus musculus OX=10090 GN=Svil PE=1 SV=1	S	Function unknown	supervillin isoform a [Mus musculus]
ENSMUSG00000021556	Golm1	67	122	165	54	40	40	0.455668	0.77299	0.904611	0.272117	0.236676	0.224647	0.00315897877275082	-1.51939001544175	down	--	--	Cellular Component: extracellular space (GO:0005615);; Cellular Component: Golgi apparatus (GO:0005794);; Biological Process: nucleus organization (GO:0006997);; Cellular Component: integral component of membrane (GO:0016021);; Biological Process: regulation of lipid metabolic process (GO:0019216);; Cellular Component: extracellular exosome (GO:0070062);;	--	--	--	--	--	Golgi membrane protein 1 OS=Mus musculus OX=10090 GN=Golm1 PE=1 SV=2	U	Intracellular trafficking, secretion, and vesicular transport	Golgi membrane protein 1 [Mus musculus]
ENSMUSG00000029009	Mthfr	934	1635	1011	167	761	492	4.44668	8.591531	4.49645	1.551021	3.496833	1.911912	0.0026948307597906	-1.44016449489396	down	[E]	Amino acid transport and metabolism	--	K00297|0|rno:362657|K00297 methylenetetrahydrofolate reductase (NADPH) [EC:1.5.1.20] | (RefSeq) Mthfr; methylenetetrahydrofolate reductase	One carbon pool by folate (ko00670);; Carbon metabolism (ko01200);; Antifolate resistance (ko01523)	[E]	Amino acid transport and metabolism	Methylenetetrahydrofolate reductase	Methylenetetrahydrofolate reductase OS=Mus musculus OX=10090 GN=Mthfr PE=1 SV=2	E	Amino acid transport and metabolism	methylenetetrahydrofolate reductase isoform a [Mus musculus]
ENSMUSG00000091867	Cyp2a22	126	85	66	324	874	27	1.884355	1.189875	0.79707	3.591786	11.543152	0.324377	0.0149079344469885	1.97803756596453	up	[QV]	Secondary metabolites biosynthesis, transport and catabolism;; Defense mechanisms	Molecular Function: iron ion binding (GO:0005506);; Cellular Component: endoplasmic reticulum membrane (GO:0005789);; Molecular Function: arachidonic acid epoxygenase activity (GO:0008392);; Molecular Function: steroid hydroxylase activity (GO:0008395);; Biological Process: coumarin metabolic process (GO:0009804);; Cellular Component: integral component of membrane (GO:0016021);; Biological Proce…	--	--	[Q]	Secondary metabolites biosynthesis, transport and catabolism	Cytochrome P450	Cytochrome P450 2A12 OS=Mus musculus OX=10090 GN=Cyp2a12 PE=1 SV=2	Q	Secondary metabolites biosynthesis, transport and catabolism	cytochrome P450, family 2, subfamily a, polypeptide 22 precursor [Mus musculus]
ENSMUSG00000004500	Zfp324	139	240	154	125	74	65	0.850728	1.345685	0.773189	0.576003	0.381164	0.313173	0.0134706112554906	-1.19036643197769	down	[R]	General function prediction only	--	K09228|0|mmu:243834|K09228 KRAB domain-containing zinc finger protein | (RefSeq) Zfp324, A930002M05, D430030K24Rik, ZF5128; zinc finger protein 324	Herpes simplex virus 1 infection (ko05168)	[R]	General function prediction only	Zinc-finger double domain;; Zinc finger, C2H2 type;; C2H2-type zinc finger;; C2H2-type zinc finger;; Zinc-finger double-stranded RNA-binding;; Zinc ribbon domain	Zinc finger protein 2 OS=Mus musculus OX=10090 GN=Zfp2 PE=2 SV=2	S	Function unknown	zinc finger protein 324A [Mus musculus]
ENSMUSG00000001741	Il16	85	156	164	77	62	65	0.431336	1.124871	0.959671	0.291197	0.278174	0.272424	0.0201804165014164	-1.11883004301157	down	--	--	--	K22628|0|mmu:16170|K22628 interleukin 16 | (RefSeq) Il16, mKIAA4048; interleukin 16	Cytokine-cytokine receptor interaction (ko04060)	--	--	PDZ domain (Also known as DHR or GLGF);; PDZ domain	Pro-interleukin-16 OS=Mus musculus OX=10090 GN=Il16 PE=1 SV=3	O	Posttranslational modification, protein turnover, chaperones	mKIAA4048 protein, partial [Mus musculus]
ENSMUSG00000026833	Olfm1	72	88	115	63	41	28	0.830508	0.814608	1.008164	0.512483	0.361642	0.255761	0.0195835652145036	-1.21014357624758	down	--	--	Molecular Function: amyloid-beta binding (GO:0001540);; Biological Process: atrioventricular valve formation (GO:0003190);; Molecular Function: protein binding (GO:0005515);; Cellular Component: extracellular space (GO:0005615);; Cellular Component: endoplasmic reticulum (GO:0005783);; Biological Process: positive regulation of gene expression (GO:0010628);; Biological Process: negative regulatio…	--	--	[W]	Extracellular structures	Olfactomedin-like domain;; Neurogenesis glycoprotein	Noelin OS=Mus musculus OX=10090 GN=Olfm1 PE=1 SV=1	Z	Cytoskeleton	noelin isoform a precursor [Mus musculus]
ENSMUSG00000066149	Cdc26	1925	5292	1541	3176	764	1104	15.80506	51.55514	9.646844	16.360068	5.406723	7.337708	0.0472945775953968	-1.02379753404838	down	--	--	Cellular Component: anaphase-promoting complex (GO:0005680);; Biological Process: regulation of mitotic metaphase/anaphase transition (GO:0030071);; Biological Process: anaphase-promoting complex-dependent catabolic process (GO:0031145);; Biological Process: cell division (GO:0051301);; Biological Process: protein K11-linked ubiquitination (GO:0070979);;	K03359|6.79887e-47|mmu:66440|K03359 anaphase-promoting complex subunit 12 | (RefSeq) Cdc26, 2010012C09Rik; cell division cycle 26	Cell cycle (ko04110);; Oocyte meiosis (ko04114);; Ubiquitin mediated proteolysis (ko04120);; Progesterone-mediated oocyte maturation (ko04914);; Human T-cell leukemia virus 1 infection (ko05166)	--	--	Anaphase-promoting complex APC subunit CDC26	Anaphase-promoting complex subunit CDC26 OS=Mus musculus OX=10090 GN=Cdc26 PE=1 SV=1	D	Cell cycle control, cell division, chromosome partitioning	PREDICTED: anaphase-promoting complex subunit CDC26 isoform X1 [Rattus norvegicus]
ENSMUSG00000050234	Gja4	85	73	83	500	89	174	1.354697	1.084009	1.071177	5.919139	1.250834	2.287428	0.0120309714178661	1.4357995721443	up	--	--	Biological Process: blood vessel development (GO:0001568);; Biological Process: endothelium development (GO:0003158);; Cellular Component: connexin complex (GO:0005922);; Biological Process: calcium ion transport (GO:0006816);; Biological Process: cell-cell signaling (GO:0007267);; Cellular Component: integral component of membrane (GO:0016021);; Biological Process: response to pain (GO:0048265);;	K07613|0|mmu:14612|K07613 gap junction alpha-4 protein | (RefSeq) Gja4, AU020209, AW558810, Cnx37, Cx37, Cxnh1, Gja-4; gap junction protein, alpha 4	--	--	--	Connexin	Gap junction alpha-4 protein OS=Mus musculus OX=10090 GN=Gja4 PE=1 SV=2	D	Cell cycle control, cell division, chromosome partitioning	hypothetical protein A6R68_08618, partial [Neotoma lepida]
ENSMUSG00000033356	Pus7l	40	89	73	180	80	199	0.373987	0.786557	0.554863	1.259243	0.666443	1.551324	0.0495721115210879	1.0373413238696	up	[J]	Translation, ribosomal structure and biogenesis	Biological Process: pseudouridine synthesis (GO:0001522);; Molecular Function: RNA binding (GO:0003723);; Biological Process: tRNA processing (GO:0008033);; Molecular Function: pseudouridine synthase activity (GO:0009982);;	K06176|0|mmu:78895|K06176 tRNA pseudouridine13 synthase [EC:5.4.99.27] | (RefSeq) Pus7l, 3000003F02Rik; pseudouridylate synthase 7-like	--	[S]	Function unknown	tRNA pseudouridine synthase D (TruD)	Pseudouridylate synthase 7 homolog-like protein OS=Mus musculus OX=10090 GN=Pus7l PE=1 SV=1	S	Function unknown	pseudouridylate synthase 7 homolog-like protein [Mus musculus]
ENSMUSG00000028496	Mllt3	128	120	119	89	59	56	0.56882	0.496014	0.423731	0.308742	0.22918	0.202614	0.0322674781794857	-1.02539618107576	down	--	--	Molecular Function: protein binding (GO:0005515);; Biological Process: regulation of transcription, DNA-templated (GO:0006355);; Biological Process: segment specification (GO:0007379);; Cellular Component: transcription elongation factor complex (GO:0008023);; Biological Process: anterior/posterior pattern specification (GO:0009952);; Cellular Component: extracellular exosome (GO:0070062);; Biolo…	K15187|0|mmu:70122|K15187 YEATS domain-containing protein 1/3 | (RefSeq) Mllt3, 2210011H10Rik, 2610012I03Rik, 3830408D16Rik, Af9, D4Ertd321e; myeloid/lymphoid or mixed-lineage leukemia; translocated to, 3	Transcriptional misregulation in cancer (ko05202)	[K]	Transcription	YEATS family	Protein AF-9 OS=Mus musculus OX=10090 GN=Mllt3 PE=1 SV=1	K	Transcription	protein AF-9 isoform 1 [Mus musculus]
ENSMUSG00000018932	Map2k3	1424	1554	2037	9253	2099	7641	17.484091	17.85074	20.193069	84.006981	22.65501	78.242317	5.01370486118998e-05	1.74866030903576	up	[T]	Signal transduction mechanisms	Biological Process: activation of MAPK activity (GO:0000187);; Biological Process: response to ischemia (GO:0002931);; Molecular Function: obsolete signal transducer, downstream of receptor, with serine/threonine kinase activity (GO:0004702);; Molecular Function: MAP kinase kinase activity (GO:0004708);; Molecular Function: protein tyrosine kinase activity (GO:0004713);; Molecular Function: ATP b…	--	--	[T]	Signal transduction mechanisms	Protein kinase domain;; Protein tyrosine kinase	Dual specificity mitogen-activated protein kinase kinase 3 OS=Mus musculus OX=10090 GN=Map2k3 PE=1 SV=2	T	Signal transduction mechanisms	PREDICTED: dual specificity mitogen-activated protein kinase kinase 3-like [Rattus norvegicus]
ENSMUSG00000029605	Oas1b	31	20	42	54	84	112	0.447749	0.27101	0.497164	0.585825	1.075525	1.342258	0.0204960158707421	1.30762782859528	up	--	--	Molecular Function: 2'-5'-oligoadenylate synthetase activity (GO:0001730);; Molecular Function: double-stranded RNA binding (GO:0003725);; Molecular Function: protein binding (GO:0005515);; Molecular Function: ATP binding (GO:0005524);; Cellular Component: endoplasmic reticulum membrane (GO:0005789);; Cellular Component: integral component of membrane (GO:0016021);; Biological Process: negative r…	K14216|0|mmu:23961|K14216 2'-5'-oligoadenylate synthetase [EC:2.7.7.84] | (RefSeq) Oas1b, Flv, L1, Mmu-L1, Oas1, Oias-2, Oias2, Wnv; 2'-5' oligoadenylate synthetase 1B	NOD-like receptor signaling pathway (ko04621);; Hepatitis C (ko05160);; Measles (ko05162);; Influenza A (ko05164);; Herpes simplex virus 1 infection (ko05168);; Epstein-Barr virus infection (ko05169)	--	--	2'-5'-oligoadenylate synthetase 1, domain 2, C-terminus;; Nucleotidyltransferase domain	Inactive 2&apos;-5&apos;-oligoadenylate synthase 1B OS=Mus musculus OX=10090 GN=Oas1b PE=1 SV=3	--	--	putative oligoadenylate synthetase 1b [Mus musculus domesticus]
ENSMUSG00000078675	Mup16	30574	153977	195919	39368	19163	78960	898.286102	4194.792969	4803.711121	895.224823	497.522696	1926.221695	0.00604816472962387	-1.54398512585406	down	--	--	Molecular Function: insulin-activated receptor activity (GO:0005009);; Molecular Function: pheromone activity (GO:0005186);; Molecular Function: transporter activity (GO:0005215);; Molecular Function: pheromone binding (GO:0005550);; Cellular Component: extracellular space (GO:0005615);; Cellular Component: nucleus (GO:0005634);; Cellular Component: cytosol (GO:0005829);; Biological Process: ener…	--	--	--	--	Lipocalin / cytosolic fatty-acid binding protein family	Major urinary protein 18 OS=Mus musculus OX=10090 GN=Mup18 PE=3 SV=1	O	Posttranslational modification, protein turnover, chaperones	major urinary protein 11 precursor [Mus musculus]
Mus_musculus_newGene_12725	Mus_musculus_newGene_12725	48	79	202	39	48	17	0.752169	1.551589	3.440797	0.53406	0.733898	0.245641	0.00556483492285629	-1.73174630712202	down	--	--	Molecular Function: L-alanine:2-oxoglutarate aminotransferase activity (GO:0004021);; Cellular Component: mitochondrion (GO:0005739);; Biological Process: 2-oxoglutarate metabolic process (GO:0006103);; Biological Process: L-alanine metabolic process (GO:0042851);;	--	--	--	--	--	--	E	Amino acid transport and metabolism	mCG146313, partial [Mus musculus]
Mus_musculus_newGene_467	Mus_musculus_newGene_467	307	141	798	6624	8555	5654	2.285096	0.744936	4.464106	32.319087	49.913057	31.1487	8.76597407856504e-15	3.98551928968647	up	--	--	Molecular Function: nucleic acid binding (GO:0003676);; Molecular Function: RNA-DNA hybrid ribonuclease activity (GO:0004523);; Biological Process: DNA integration (GO:0015074);; Biological Process: RNA phosphodiester bond hydrolysis, endonucleolytic (GO:0090502);;	--	--	[R]	General function prediction only	Zinc-finger like, probable DNA-binding;; RNase H;; Integrase core domain;; His(2)-Cys(2) zinc finger;; ENV polyprotein (coat polyprotein)	MLV-related proviral Env polyprotein OS=Mus musculus OX=10090 PE=1 SV=3	L	Replication, recombination and repair	pol, partial [Mus musculus musculus]
ENSMUSG00000045538	Ddx28	854	1081	498	2244	1060	3107	10.186966	12.068062	4.788602	19.79707	11.117348	30.543154	0.00417198535416617	1.20441564726874	up	[L]	Replication, recombination and repair	Molecular Function: RNA helicase activity (GO:0004004);; Molecular Function: ATP binding (GO:0005524);; Cellular Component: nucleolus (GO:0005730);; Biological Process: RNA secondary structure unwinding (GO:0010501);; Molecular Function: rRNA binding (GO:0019843);; Cellular Component: ribonucleoprotein granule (GO:0035770);; Cellular Component: mitochondrial nucleoid (GO:0042645);; Molecular Func…	K20096|0|mmu:71986|K20096 ATP-dependent RNA helicase DDX28 [EC:3.6.4.13] | (RefSeq) Ddx28, 2410004K13Rik, AI449652, Mddx28; DEAD box helicase 28	--	[A]	RNA processing and modification	DEAD/DEAH box helicase;; Helicase conserved C-terminal domain	Probable ATP-dependent RNA helicase DDX28 OS=Mus musculus OX=10090 GN=Ddx28 PE=2 SV=2	L	Replication, recombination and repair	unnamed protein product [Mus musculus]
ENSMUSG00000022149	C9	39298	59371	32360	17215	12820	37471	520.08711	734.212357	345.290098	168.321786	148.936273	408.48352	0.00972087660069381	-1.11541553920266	down	--	--	--	K04000|0|mmu:12279|K04000 complement component 9 | (RefSeq) C9; complement component 9	Complement and coagulation cascades (ko04610);; Prion disease (ko05020);; Amoebiasis (ko05146);; Systemic lupus erythematosus (ko05322)	--	--	MAC/Perforin domain;; Low-density lipoprotein receptor domain class A;; Thrombospondin type 1 domain	Complement component C9 OS=Mus musculus OX=10090 GN=C9 PE=1 SV=2	O	Posttranslational modification, protein turnover, chaperones	complement component C9 precursor [Mus musculus]
ENSMUSG00000022146	Osmr	91	137	140	326	85	893	0.444134	0.627415	0.553878	1.182993	0.363386	3.617128	0.00755526709897152	1.69476617145244	up	--	--	--	K05057|0|mmu:18414|K05057 oncostatin M receptor | (RefSeq) Osmr, OSMRB; oncostatin M receptor	Cytokine-cytokine receptor interaction (ko04060);; PI3K-Akt signaling pathway (ko04151);; JAK-STAT signaling pathway (ko04630)	--	--	Fibronectin type III domain	Oncostatin-M-specific receptor subunit beta OS=Mus musculus OX=10090 GN=Osmr PE=1 SV=1	U	Intracellular trafficking, secretion, and vesicular transport	oncostatin M receptor, isoform CRA_a, partial [Mus musculus]
ENSMUSG00000037031	Tspan15	113	158	219	66	37	110	0.836171	1.093587	1.31138	0.359625	0.238303	0.670222	0.0117593426907186	-1.32094584241404	down	--	--	--	K17297|8.84137e-180|mmu:70423|K17297 tetraspanin-15 | (RefSeq) Tspan15, 1110036D12Rik, 2700063A19Rik, AW048364, Tm4sf15; tetraspanin 15	--	[R]	General function prediction only	Tetraspanin family	Tetraspanin-15 OS=Mus musculus OX=10090 GN=Tspan15 PE=1 SV=2	S	Function unknown	unnamed protein product, partial [Mus musculus]
ENSMUSG00000052557	Gan	19	17	24	280	244	548	0.185316	0.159982	0.192569	0.471549	0.439844	0.905841	2.52155272096351e-13	4.01819044982944	up	[M]	Cell wall/membrane/envelope biogenesis	--	K10453|0|mmu:209239|K10453 kelch-like protein 16 (gigaxonin) | (RefSeq) Gan, A330045G18, gigaxonin; giant axonal neuropathy	--	[TR]	Signal transduction mechanisms;; General function prediction only	Kelch motif;; BTB And C-terminal Kelch;; Kelch motif;; BTB/POZ domain;; Galactose oxidase, central domain;; Kelch motif;; Galactose oxidase, central domain;; Kelch motif	Gigaxonin OS=Mus musculus OX=10090 GN=Gan PE=1 SV=2	S	Function unknown	gigaxonin [Mus musculus]
ENSMUSG00000037266	Rsrp1	2344	2607	5397	7753	7309	11971	36.174541	37.630611	67.24382	88.456932	99.149239	152.228714	0.000377570064360405	1.28896653384309	up	--	--	--	--	--	--	--	Arginine/Serine-Rich protein 1	Arginine/serine-rich protein 1 OS=Mus musculus OX=10090 GN=Rsrp1 PE=1 SV=1	S	Function unknown	arginine/serine-rich protein 1 [Mus musculus]
ENSMUSG00000055491	Pprc1	180	180	434	1216	489	1385	0.93136	0.865069	1.8028	4.687735	2.30147	5.913437	1.4317072666902e-05	1.84279116388745	up	--	--	--	K17963|0|mmu:226169|K17963 peroxisome proliferator-activated receptor gamma coactivator-related protein 1 | (RefSeq) Pprc1, A930018M19, BC013720, PRC, mKIAA0595; peroxisome proliferative activated receptor, gamma, coactivator-related 1	--	--	--	RNA recognition motif. (a.k.a. RRM, RBD, or RNP domain)	Peroxisome proliferator-activated receptor gamma coactivator-related protein 1 OS=Mus musculus OX=10090 GN=Pprc1 PE=1 SV=1	S	Function unknown	PREDICTED: peroxisome proliferator-activated receptor gamma coactivator-related protein 1 isoform X1 [Mus musculus]
ENSMUSG00000110439	Gm21320	229247	299760	276895	82447	183712	68568	7189.745117	8792.331055	7008.684082	1910.914062	5062.404297	1771.264771	0.000642486378982313	-1.38851203029696	down	--	--	Molecular Function: insulin-activated receptor activity (GO:0005009);; Molecular Function: pheromone activity (GO:0005186);; Molecular Function: transporter activity (GO:0005215);; Molecular Function: pheromone binding (GO:0005550);; Cellular Component: extracellular space (GO:0005615);; Cellular Component: nucleus (GO:0005634);; Cellular Component: cytosol (GO:0005829);; Biological Process: ener…	--	--	--	--	Lipocalin / cytosolic fatty-acid binding protein family	Major urinary protein 2 OS=Mus musculus OX=10090 GN=Mup2 PE=1 SV=1	O	Posttranslational modification, protein turnover, chaperones	major urinary protein 10 precursor [Mus musculus]
ENSMUSG00000002831	Plin4	339	233	297	1128	1770	341	1.588836	1.021404	1.122975	3.907517	7.292592	1.313331	0.000334067343360258	1.73951331016655	up	--	--	--	K20254|0|mmu:57435|K20254 perilipin-4 | (RefSeq) Plin4, S3-12, mKIAA1881; perilipin 4	PPAR signaling pathway (ko03320)	--	--	Perilipin family;; Frog antimicrobial peptide	Perilipin-4 OS=Mus musculus OX=10090 GN=Plin4 PE=1 SV=2	S	Function unknown	perilipin-4 [Mus musculus]
ENSMUSG00000052040	Klf13	321	295	879	1845	1006	1333	1.365823	1.161159	3.042167	5.774644	3.730049	4.634495	0.000309303661877234	1.37284026748768	up	[R]	General function prediction only	Molecular Function: RNA polymerase II cis-regulatory region sequence-specific DNA binding (GO:0000978);; Molecular Function: DNA-binding transcription activator activity, RNA polymerase II-specific (GO:0001077);; Cellular Component: nucleoplasm (GO:0005654);; Cellular Component: cytoplasm (GO:0005737);; Cellular Component: plasma membrane (GO:0005886);; Biological Process: embryo implantation (GO…	K09208|2.73738e-95|mmu:50794|K09208 krueppel-like factor 9/13/14/16 | (RefSeq) Klf13, 0610043C13Rik, 9430029L20Rik, Bteb3, FKLF-2, FKLF2, NSLP1, RFLAT-1, RFLAT1; Kruppel-like factor 13	--	[R]	General function prediction only	Zinc finger, C2H2 type;; Zinc-finger double domain;; C2H2-type zinc finger	Krueppel-like factor 13 OS=Mus musculus OX=10090 GN=Klf13 PE=1 SV=2	S	Function unknown	Krueppel-like factor 13 [Mus caroli]
ENSMUSG00000023147	Wrb	106	129	128	64	47	82	1.13929	1.304516	1.109367	0.507739	0.412325	0.676715	0.0296720394886582	-1.05918030634681	down	--	--	Cellular Component: endoplasmic reticulum membrane (GO:0005789);; Cellular Component: integral component of membrane (GO:0016021);; Biological Process: tail-anchored membrane protein insertion into ER membrane (GO:0071816);;	K22384|3.59184e-90|xla:100505432|K22384 tail-anchored protein insertion receptor | (RefSeq) uncharacterized LOC100505432	--	[R]	General function prediction only	CHD5-like protein	Tail-anchored protein insertion receptor WRB OS=Mus musculus OX=10090 GN=Wrb PE=1 SV=1	U	Intracellular trafficking, secretion, and vesicular transport	tail-anchored protein insertion receptor WRB [Mus musculus]
ENSMUSG00000025190	Got1	4107	3220	15498	2437	3498	4038	53.949672	39.545711	164.246066	23.657017	40.317181	43.636963	0.00906525150971289	-1.24044283233346	down	[E]	Amino acid transport and metabolism	Molecular Function: L-aspartate:2-oxoglutarate aminotransferase activity (GO:0004069);; Molecular Function: phosphatidylserine decarboxylase activity (GO:0004609);; Cellular Component: nucleus (GO:0005634);; Cellular Component: mitochondrion (GO:0005739);; Cellular Component: lysosome (GO:0005764);; Cellular Component: cytosol (GO:0005829);; Biological Process: oxaloacetate metabolic process (GO:…	K14454|0|mmu:14718|K14454 aspartate aminotransferase, cytoplasmic [EC:2.6.1.1] | (RefSeq) Got1, AI789014, Got-1, cAspAT, cCAT; glutamic-oxaloacetic transaminase 1, soluble	Arginine biosynthesis (ko00220);; Alanine, aspartate and glutamate metabolism (ko00250);; Cysteine and methionine metabolism (ko00270);; Arginine and proline metabolism (ko00330);; Tyrosine metabolism (ko00350);; Phenylalanine metabolism (ko00360);; Phenylalanine, tyrosine and tryptophan biosynthesis (ko00400);; Carbon metabolism (ko01200);; 2-Oxocarboxylic acid metabolism (ko01210);; Biosynthesi…	[E]	Amino acid transport and metabolism	Aminotransferase class I and II	Aspartate aminotransferase, cytoplasmic OS=Mus musculus OX=10090 GN=Got1 PE=1 SV=3	E	Amino acid transport and metabolism	aspartate aminotransferase, cytoplasmic [Mus musculus]
ENSMUSG00000005846	Rsl1d1	1295	1142	1399	3606	1693	3543	17.965242	14.821754	15.670283	36.997284	20.639954	40.514122	0.00176805637834313	1.03330485412114	up	--	--	--	K14775|0|mmu:66409|K14775 ribosome biogenesis protein UTP30 | (RefSeq) Rsl1d1, 2410005K20Rik, C76439, pBK1; ribosomal L1 domain containing 1	--	[S]	Function unknown	Ribosomal protein L1p/L10e family	Ribosomal L1 domain-containing protein 1 OS=Mus musculus OX=10090 GN=Rsl1d1 PE=1 SV=1	S	Function unknown	unnamed protein product [Mus musculus]
ENSMUSG00000039270	Megf9	540	417	821	6257	1971	4712	1.837466	1.325901	2.257617	15.769128	5.899271	13.23163	2.0209523280307e-11	2.70002408033702	up	--	--	Cellular Component: basement membrane (GO:0005604);; Cellular Component: integral component of membrane (GO:0016021);;	--	--	[W]	Extracellular structures	Laminin EGF domain	Multiple epidermal growth factor-like domains protein 9 OS=Mus musculus OX=10090 GN=Megf9 PE=2 SV=1	U	Intracellular trafficking, secretion, and vesicular transport	multiple epidermal growth factor-like domains protein 9 precursor [Mus musculus]
ENSMUSG00000027381	Bcl2l11	97	148	248	2068	230	950	0.661463	0.860774	1.361761	11.640359	1.182878	4.886964	6.7500103492141e-06	2.55013729458408	up	--	--	Biological Process: in utero embryonic development (GO:0001701);; Biological Process: B cell homeostasis (GO:0001782);; Biological Process: B cell apoptotic process (GO:0001783);; Biological Process: kidney development (GO:0001822);; Biological Process: myeloid cell homeostasis (GO:0002262);; Cellular Component: mitochondrion (GO:0005739);; Cellular Component: cytosol (GO:0005829);; Cellular Comp…	K16341|1.79693e-117|mmu:12125|K16341 Bcl-2-like protein 11 | (RefSeq) Bcl2l11, 1500006F24Rik, Bim, Bod, bcl2-L-11; BCL2-like 11 (apoptosis facilitator)	EGFR tyrosine kinase inhibitor resistance (ko01521);; FoxO signaling pathway (ko04068);; PI3K-Akt signaling pathway (ko04151);; Apoptosis (ko04210);; Apoptosis - multiple species (ko04215);; Non-alcoholic fatty liver disease (ko04932);; Epstein-Barr virus infection (ko05169);; Pathways in cancer (ko05200);; MicroRNAs in cancer (ko05206);; Colorectal cancer (ko05210)	--	--	Bim protein N-terminus;; Bcl-x interacting, BH3 domain	Bcl-2-like protein 11 OS=Mus musculus OX=10090 GN=Bcl2l11 PE=1 SV=1	O	Posttranslational modification, protein turnover, chaperones	PREDICTED: bcl-2-like protein 11 isoform X1 [Mus musculus]
ENSMUSG00000046318	Ccbe1	42	57	130	30	52	12	0.20904	0.267271	0.532865	0.111193	0.229566	0.046742	0.033639470230107	-1.35863895218093	down	--	--	Molecular Function: protease binding (GO:0002020);; Biological Process: respiratory system process (GO:0003016);; Molecular Function: calcium ion binding (GO:0005509);; Molecular Function: collagen binding (GO:0005518);; Cellular Component: extracellular matrix (GO:0005578);; Cellular Component: collagen trimer (GO:0005581);; Cellular Component: extracellular space (GO:0005615);; Biological Proce…	K19638|0|mmu:320924|K19638 collagen and calcium-binding EGF domain-containing protein 1 | (RefSeq) Ccbe1, 4933426F18Rik, 9430093N24Rik, mKIAA1983; collagen and calcium binding EGF domains 1	--	[T]	Signal transduction mechanisms	Collagen triple helix repeat (20 copies);; Complement Clr-like EGF-like;; Coagulation Factor Xa inhibitory site;; Calcium-binding EGF domain;; EGF-like domain	Collagen and calcium-binding EGF domain-containing protein 1 OS=Mus musculus OX=10090 GN=Ccbe1 PE=2 SV=2	S	Function unknown	collagen and calcium binding EGF domains 1, isoform CRA_f [Mus musculus]
ENSMUSG00000028010	Gar1	130	95	111	349	92	405	2.96693	2.134539	2.099324	5.77659	2.079411	7.355229	0.0341617334486521	1.14154984888306	up	--	--	Biological Process: snoRNA guided rRNA pseudouridine synthesis (GO:0000454);; Cellular Component: nuclear chromosome, telomeric region (GO:0000784);; Cellular Component: dense fibrillar component (GO:0001651);; Molecular Function: protein binding (GO:0005515);; Cellular Component: Cajal body (GO:0015030);; Cellular Component: box H/ACA snoRNP complex (GO:0031429);; Molecular Function: box H/ACA s…	K11128|4.46261e-59|mmu:68147|K11128 H/ACA ribonucleoprotein complex subunit 1 | (RefSeq) Gar1, AA409823, AI326794, C430047J18Rik, Nola1; GAR1 ribonucleoprotein	Ribosome biogenesis in eukaryotes (ko03008)	[J]	Translation, ribosomal structure and biogenesis	Gar1/Naf1 RNA binding region	H/ACA ribonucleoprotein complex subunit 1 OS=Mus musculus OX=10090 GN=Gar1 PE=1 SV=1	J	Translation, ribosomal structure and biogenesis	GAR1 ribonucleoprotein homolog (yeast) [Mus musculus]
ENSMUSG00000000791	Il12rb1	13	9	14	109	55	44	0.105393	0.077178	0.101578	0.770819	0.446992	0.336449	9.42616700016122e-05	2.335220252026	up	--	--	Biological Process: positive regulation of defense response to virus by host (GO:0002230);; Biological Process: positive regulation of T-helper 1 type immune response (GO:0002827);; Molecular Function: interleukin-12 receptor binding (GO:0005143);; Cellular Component: external side of plasma membrane (GO:0009897);; Molecular Function: interleukin-12 receptor activity (GO:0016517);; Biological Pro…	K05063|0|mmu:16161|K05063 interleukin 12 receptor beta-1 | (RefSeq) Il12rb1, CD212, IL-12R[b]; interleukin 12 receptor, beta 1	Cytokine-cytokine receptor interaction (ko04060);; JAK-STAT signaling pathway (ko04630);; Th1 and Th2 cell differentiation (ko04658);; Th17 cell differentiation (ko04659);; Pathways in cancer (ko05200);; Inflammatory bowel disease (ko05321)	--	--	Fibronectin type III domain	Interleukin-12 receptor subunit beta-1 OS=Mus musculus OX=10090 GN=Il12rb1 PE=1 SV=2	U	Intracellular trafficking, secretion, and vesicular transport	interleukin-12 receptor subunit beta-1 precursor [Mus musculus]
ENSMUSG00000051435	Fhad1	70	67	143	721	198	1719	0.388829	0.348977	0.645087	7.307867	1.99314	22.590135	3.7122908639199e-07	3.1239445948714	up	[T]	Signal transduction mechanisms	--	--	--	--	--	FHA domain;; Inner membrane component of T3SS, cytoplasmic domain	Forkhead-associated domain-containing protein 1 OS=Mus musculus OX=10090 GN=Fhad1 PE=2 SV=1	S	Function unknown	forkhead-associated domain-containing protein 1 [Mus musculus]
ENSMUSG00000026981	Il1rn	174	313	437	692	224	5948	2.210542	4.213747	4.845125	6.372874	2.648258	62.303307	0.000626192961899119	2.81683125514668	up	--	--	--	K05481|1.89943e-104|mmu:16181|K05481 interleukin 1 receptor antagonist | (RefSeq) Il1rn, F630041P17Rik, IL-1ra; interleukin 1 receptor antagonist	Cytokine-cytokine receptor interaction (ko04060)	--	--	Interleukin-1 / 18	Interleukin-1 receptor antagonist protein OS=Mus musculus OX=10090 GN=Il1rn PE=2 SV=1	O	Posttranslational modification, protein turnover, chaperones	interleukin-1 receptor antagonist protein isoform 1 [Mus musculus]
Mus_musculus_newGene_5876	Mus_musculus_newGene_5876	289	304	235	963	806	1092	2.955341	2.907278	1.932682	7.276714	7.239954	9.199418	9.80663271712702e-07	1.61818611829396	up	--	--	--	--	--	--	--	--	--	--	--	mCG148069 [Mus musculus]
ENSMUSG00000015501	Hivep2	74	94	160	262	170	492	0.201925	0.239102	0.370918	0.529715	0.409393	1.110322	0.00553318532873573	1.38561638775583	up	--	--	Molecular Function: DNA-binding transcription factor activity (GO:0003700);; Cellular Component: nucleoplasm (GO:0005654);; Cellular Component: transcription regulator complex (GO:0005667);; Biological Process: regulation of transcription, DNA-templated (GO:0006355);; Biological Process: transcription by RNA polymerase II (GO:0006366);; Biological Process: signal transduction (GO:0007165);; Biolo…	K09239|0|mmu:15273|K09239 human immunodeficiency virus type I enhancer-binding protein | (RefSeq) Hivep2, Gm20114, MIBP-1, MIBP1, Schnurri-2, Shn-2; human immunodeficiency virus type I enhancer binding protein 2	--	[R]	General function prediction only	Zinc finger, C2H2 type;; Zinc-finger double domain;; Zinc-finger double-stranded RNA-binding;; C2H2-type zinc finger	Transcription factor HIVEP2 OS=Mus musculus OX=10090 GN=Hivep2 PE=1 SV=1	S	Function unknown	transcription factor HIVEP2 [Mus musculus]
Mus_musculus_newGene_3354	Mus_musculus_newGene_3354	143	105	55	31	84	14	0.928031	0.666571	0.291586	0.150058	0.475347	0.078167	0.0424238037751862	-1.40787745224503	down	--	--	--	--	--	--	--	L1 transposable element RBD-like domain;; L1 transposable element dsRBD-like domain	LINE-1 retrotransposable element ORF1 protein OS=Mus musculus OX=10090 GN=Lire1 PE=1 SV=2	S	Function unknown	ORF1 [Rattus norvegicus]
Mus_musculus_newGene_5698	Mus_musculus_newGene_5698	2492	5612	2274	3663	767	970	32.764185	81.771343	29.651814	44.327169	10.584218	9.038796	0.0220816816650827	-1.17569154882722	down	--	--	Molecular Function: transporter activity (GO:0005215);; Molecular Function: protein binding (GO:0005515);; Molecular Function: pheromone binding (GO:0005550);; Cellular Component: extracellular space (GO:0005615);; Biological Process: transport (GO:0006810);; Biological Process: behavior (GO:0007610);; Molecular Function: small molecule binding (GO:0036094);;	--	--	--	--	--	Major urinary protein 4 OS=Mus musculus OX=10090 GN=Mup4 PE=1 SV=1	O	Posttranslational modification, protein turnover, chaperones	PREDICTED: major urinary protein 4 isoform X2 [Mus musculus]
ENSMUSG00000025362	Rps26	1816	2663	2011	174	1469	144	71.968681	98.73288	64.337898	5.096798	51.164913	4.684339	0.00472658282046819	-1.94920380203926	down	[J]	Translation, ribosomal structure and biogenesis	Biological Process: nuclear-transcribed mRNA catabolic process, nonsense-mediated decay (GO:0000184);; Molecular Function: mRNA binding (GO:0003729);; Molecular Function: structural constituent of ribosome (GO:0003735);; Cellular Component: nucleoplasm (GO:0005654);; Cellular Component: nucleolus (GO:0005730);; Cellular Component: adherens junction (GO:0005913);; Biological Process: rRNA processi…	K02976|9.20097e-51|rno:100360508|K02976 small subunit ribosomal protein S26e | (RefSeq) ribosomal protein S26-like	Ribosome (ko03010)	[J]	Translation, ribosomal structure and biogenesis	Ribosomal protein S26e	40S ribosomal protein S26 OS=Rattus norvegicus OX=10116 GN=Rps26 PE=3 SV=3	J	Translation, ribosomal structure and biogenesis	40S ribosomal protein S26 [Ictidomys tridecemlineatus]
ENSMUSG00000036086	Zranb3	102	124	261	66	131	35	0.651175	0.741911	1.341483	0.308536	0.7362	0.182758	0.0453733623212864	-1.148156037971	down	[KL]	Transcription;; Replication, recombination and repair	Biological Process: DNA strand renaturation (GO:0000733);; Molecular Function: DNA helicase activity (GO:0003678);; Molecular Function: endodeoxyribonuclease activity (GO:0004520);; Molecular Function: ATP binding (GO:0005524);; Biological Process: DNA repair (GO:0006281);; Molecular Function: zinc ion binding (GO:0008270);; Biological Process: response to UV (GO:0009411);; Biological Process: re…	--	--	--	--	SNF2 family N-terminal domain;; Helicase conserved C-terminal domain;; HNH endonuclease;; Type III restriction enzyme, res subunit	DNA annealing helicase and endonuclease ZRANB3 OS=Mus musculus OX=10090 GN=Zranb3 PE=1 SV=1	L	Replication, recombination and repair	DNA annealing helicase and endonuclease ZRANB3 isoform 2 [Mus musculus]
ENSMUSG00000002825	Qtrt1	79	61	130	228	139	293	1.607105	1.150863	2.204271	3.430984	2.57982	4.957777	0.0177014549585527	1.15793497845876	up	[J]	Translation, ribosomal structure and biogenesis	--	K00773|0|mmu:60507|K00773 queuine tRNA-ribosyltransferase [EC:2.4.2.29] | (RefSeq) Qtrt1, 2610028E17Rik, Tgt; queuine tRNA-ribosyltransferase catalytic subunit 1	--	[A]	RNA processing and modification	Queuine tRNA-ribosyltransferase	Queuine tRNA-ribosyltransferase catalytic subunit 1 OS=Mus musculus OX=10090 GN=Qtrt1 PE=1 SV=2	J	Translation, ribosomal structure and biogenesis	queuine tRNA-ribosyltransferase catalytic subunit 1 [Mus musculus]
ENSMUSG00000030681	Mvp	1702	1814	1565	4951	2000	11007	16.191877	16.146341	12.020702	34.819572	16.721571	86.432876	0.000619426872236838	1.66046851213618	up	[S]	Function unknown	--	K17266|0|mmu:78388|K17266 major vault protein | (RefSeq) Mvp, 2310009M24Rik, LRP, VAULT1; major vault protein	--	--	--	Major Vault Protein repeat;; Shoulder domain	Major vault protein OS=Mus musculus OX=10090 GN=Mvp PE=1 SV=4	Z	Cytoskeleton	major vault protein [Mus musculus]
ENSMUSG00000015944	Castor2	75	131	133	57	67	31	0.272683	0.448248	0.390608	0.152146	0.213824	0.092203	0.0166046449594218	-1.25543700151441	down	[S]	Function unknown	Cellular Component: cytosol (GO:0005829);; Molecular Function: identical protein binding (GO:0042802);; Cellular Component: GATOR2 complex (GO:0061700);; Biological Process: negative regulation of TORC1 signaling (GO:1904262);;	K23081|0|mmu:80909|K23081 cytosolic arginine sensor for mTORC1 subunit 2 | (RefSeq) Castor2, 7530428J21Rik, AW742413, Gats, Gatsl1, Gatsl2; cytosolic arginine sensor for mTORC1 subunit 2	mTOR signaling pathway (ko04150)	--	--	ACT domain	Cytosolic arginine sensor for mTORC1 subunit 2 OS=Mus musculus OX=10090 GN=Castor2 PE=1 SV=1	S	Function unknown	cytosolic arginine sensor for mTORC1 subunit 2 [Mus musculus]
ENSMUSG00000022951	Rcan1	361	505	615	2756	309	1652	4.310445	5.664252	5.907351	25.075288	3.201625	16.65453	0.00404490723870204	1.4875095715434	up	--	--	--	K17901|9.78701e-141|cfa:607887|K17901 calcipressin-1 | (RefSeq) RCAN1; calcipressin-1 isoform X3	Thyroid hormone signaling pathway (ko04919);; Oxytocin signaling pathway (ko04921);; Kaposi sarcoma-associated herpesvirus infection (ko05167)	[TR]	Signal transduction mechanisms;; General function prediction only	Calcipressin	Calcipressin-1 OS=Mus musculus OX=10090 GN=Rcan1 PE=1 SV=1	K	Transcription	calcipressin-1 isoform 1 [Mus musculus]
ENSMUSG00000030237	Slco1a4	631	184	1008	2093	3113	462	4.650764	1.31273	6.557221	11.619035	20.430744	2.738028	0.0113951978068458	1.52099155073706	up	--	--	--	K03460|0|mmu:28250|K03460 solute carrier organic anion transporter family, member 1A | (RefSeq) Slco1a4, AI785519, Oatp1a4, Oatp2, Slc21a5; solute carrier organic anion transporter family, member 1a4	Bile secretion (ko04976)	[Q]	Secondary metabolites biosynthesis, transport and catabolism	Organic Anion Transporter Polypeptide (OATP) family;; Major Facilitator Superfamily;; Kazal-type serine protease inhibitor domain;; ENV polyprotein (coat polyprotein)	Solute carrier organic anion transporter family member 1A4 OS=Mus musculus OX=10090 GN=Slco1a4 PE=1 SV=1	P	Inorganic ion transport and metabolism	solute carrier organic anion transporter family member 1A4 [Mus musculus]
ENSMUSG00000000915	Hip1r	960	831	1143	2684	1329	2615	3.846635	3.11363	3.697277	7.951108	4.689212	8.633615	0.00178997677314109	1.01159664580388	up	--	--	--	K20040|0|mmu:29816|K20040 huntingtin-interacting protein 1-related protein | (RefSeq) Hip1r, AA410023, mKIAA0655; huntingtin interacting protein 1 related	--	[Z]	Cytoskeleton	ANTH domain;; I/LWEQ domain;; Clathrin-binding domain of Huntingtin-interacting protein 1	Huntingtin-interacting protein 1-related protein OS=Mus musculus OX=10090 GN=Hip1r PE=1 SV=2	S	Function unknown	mKIAA0655 protein, partial [Mus musculus]
ENSMUSG00000045672	Col27a1	160	8498	406	200	557	1087	0.710114	29.965138	1.214622	0.537831	1.86502	3.359801	0.0175046592344302	-2.41096497545685	down	--	--	Biological Process: growth plate cartilage chondrocyte development (GO:0003431);; Molecular Function: extracellular matrix structural constituent (GO:0005201);; Cellular Component: fibrillar collagen trimer (GO:0005583);; Biological Process: extracellular matrix organization (GO:0030198);; Molecular Function: metal ion binding (GO:0046872);;	K19721|0|mmu:373864|K19721 collagen type V/XI/XXIV/XXVII, alpha | (RefSeq) Col27a1, 5730512J02Rik, AI449266; collagen, type XXVII, alpha 1	Protein digestion and absorption (ko04974)	[W]	Extracellular structures	Collagen triple helix repeat (20 copies);; Fibrillar collagen C-terminal domain;; Laminin G domain	Collagen alpha-1(XXVII) chain OS=Mus musculus OX=10090 GN=Col27a1 PE=2 SV=1	S	Function unknown	collagen alpha-1(XXVII) chain isoform X4 [Mesocricetus auratus]
ENSMUSG00000030091	Nup210	386	552	870	384	222	213	1.878999	1.97745	2.692802	1.087906	0.747529	0.673115	0.000565364238616066	-1.27653983975489	down	--	--	Cellular Component: nuclear pore (GO:0005643);; Cellular Component: endoplasmic reticulum membrane (GO:0005789);; Biological Process: protein transport (GO:0015031);; Cellular Component: integral component of membrane (GO:0016021);; Molecular Function: structural constituent of nuclear pore (GO:0017056);; Cellular Component: nuclear membrane (GO:0031965);; Molecular Function: protein dimerization…	K14314|0|mmu:54563|K14314 nuclear pore complex protein Nup210 | (RefSeq) Nup210, 9830001L10, AI836801, Pom210, gp190, gp210; nucleoporin 210	RNA transport (ko03013);; Amyotrophic lateral sclerosis (ko05014)	[YU]	Nuclear structure;; Intracellular trafficking, secretion, and vesicular transport	Bacterial Ig-like domain (group 2)	Nuclear pore membrane glycoprotein 210 OS=Mus musculus OX=10090 GN=Nup210 PE=1 SV=2	U	Intracellular trafficking, secretion, and vesicular transport	nuclear pore membrane glycoprotein 210 precursor [Mus musculus]
ENSMUSG00000049791	Fzd4	798	1005	1448	449	814	218	3.20437	3.775435	4.695728	1.332202	2.873265	0.719144	0.00338504791455156	-1.23948612059834	down	--	--	Biological Process: vasculogenesis (GO:0001570);; Molecular Function: G protein-coupled receptor activity (GO:0004930);; Cellular Component: plasma membrane (GO:0005886);; Cellular Component: cell-cell junction (GO:0005911);; Biological Process: G protein-coupled receptor signaling pathway (GO:0007186);; Biological Process: Wnt signaling pathway, calcium modulating pathway (GO:0007223);; Biologic…	K02354|0|mmu:14366|K02354 frizzled 4 | (RefSeq) Fzd4, Fz4; frizzled class receptor 4	mTOR signaling pathway (ko04150);; Wnt signaling pathway (ko04310);; Hippo signaling pathway (ko04390);; Signaling pathways regulating pluripotency of stem cells (ko04550);; Melanogenesis (ko04916);; Cushing syndrome (ko04934);; Alzheimer disease (ko05010);; Human papillomavirus infection (ko05165);; Pathways in cancer (ko05200);; Proteoglycans in cancer (ko05205);; Basal cell carcinoma (ko05217)…	[T]	Signal transduction mechanisms	Frizzled/Smoothened family membrane region;; Fz domain	Frizzled-4 OS=Mus musculus OX=10090 GN=Fzd4 PE=1 SV=1	U	Intracellular trafficking, secretion, and vesicular transport	Frizzled homolog 4 (Drosophila) [Mus musculus]
ENSMUSG00000020941	Map3k14	127	234	154	668	226	790	0.804328	1.386188	0.785679	3.136406	1.26069	4.136569	0.000880018856829459	1.54121968364755	up	[M]	Cell wall/membrane/envelope biogenesis	--	K04466|0|mmu:53859|K04466 mitogen-activated protein kinase kinase kinase 14 [EC:2.7.11.25] | (RefSeq) Map3k14, Nik, aly; mitogen-activated protein kinase kinase kinase 14	MAPK signaling pathway (ko04010);; NF-kappa B signaling pathway (ko04064);; Apoptosis (ko04210);; Osteoclast differentiation (ko04380);; C-type lectin receptor signaling pathway (ko04625);; T cell receptor signaling pathway (ko04660);; TNF signaling pathway (ko04668);; Intestinal immune network for IgA production (ko04672);; Human T-cell leukemia virus 1 infection (ko05166);; Epstein-Barr virus i…	[T]	Signal transduction mechanisms	Protein kinase domain;; Protein tyrosine kinase	Mitogen-activated protein kinase kinase kinase 14 OS=Mus musculus OX=10090 GN=Map3k14 PE=1 SV=1	T	Signal transduction mechanisms	mitogen-activated protein kinase kinase kinase 14 [Mus musculus]
ENSMUSG00000036181	Hist1h1c	481	2394	1304	1068	873	326	8.322616	38.74725	18.207392	13.661427	13.265444	4.643926	0.0393565542189254	-1.02582975427228	down	--	--	Biological Process: negative regulation of transcription by RNA polymerase II (GO:0000122);; Cellular Component: nucleosome (GO:0000786);; Molecular Function: protein binding (GO:0005515);; Cellular Component: nuclear euchromatin (GO:0005719);; Cellular Component: nuclear heterochromatin (GO:0005720);; Cellular Component: nucleolus (GO:0005730);; Biological Process: nucleosome assembly (GO:000633…	K11275|7.55944e-36|mmu:50708|K11275 histone H1/5 | (RefSeq) H1f2, 0610008C09Rik, H1-2, H1.2, H1c, H1var1, His1a, Hist1h1c; H1.2 linker histone, cluster member	--	[B]	Chromatin structure and dynamics	linker histone H1 and H5 family	Histone H1.2 OS=Mus musculus OX=10090 GN=Hist1h1c PE=1 SV=2	B	Chromatin structure and dynamics	histone H1.2 [Mus caroli]
ENSMUSG00000034110	Kctd7	94	98	109	31	57	21	0.587805	0.616206	0.555479	0.142558	0.315019	0.105878	0.00415322160959457	-1.59509424213995	down	--	--	Cellular Component: cytosol (GO:0005829);; Cellular Component: plasma membrane (GO:0005886);; Biological Process: protein homooligomerization (GO:0051260);;	K21917|0|mmu:212919|K21917 BTB/POZ domain-containing protein KCTD7/14 | (RefSeq) Kctd7, 4932409E18, 9430010P06Rik; potassium channel tetramerisation domain containing 7	--	[R]	General function prediction only	BTB/POZ domain	BTB/POZ domain-containing protein KCTD7 OS=Mus musculus OX=10090 GN=Kctd7 PE=1 SV=1	S	Function unknown	BTB/POZ domain-containing protein KCTD7 [Mus musculus]
ENSMUSG00000117406	Ntn3	50	36	55	122	76	118	0.264413	0.175984	0.23558	0.483	0.353758	0.601401	0.0490638930853762	1.00019023861679	up	--	--	Molecular Function: signaling receptor binding (GO:0005102);; Cellular Component: extracellular region (GO:0005576);; Cellular Component: Golgi apparatus (GO:0005794);; Biological Process: regulation of transcription, DNA-templated (GO:0006355);; Biological Process: axon guidance (GO:0007411);; Biological Process: myoblast fusion (GO:0007520);;	K06844|0|mmu:18209|K06844 netrin 3 | (RefSeq) Ntn3, Ntn2l; netrin 3	Axon guidance (ko04360)	[T]	Signal transduction mechanisms	Laminin N-terminal (Domain VI);; Laminin EGF domain;; UNC-6/NTR/C345C module	Netrin-3 OS=Mus musculus OX=10090 GN=Ntn3 PE=2 SV=1	S	Function unknown	netrin-3 precursor [Mus musculus]
ENSMUSG00000021262	Evl	125	146	182	62	69	103	1.909032	2.132706	2.220072	0.690267	0.861915	1.866852	0.024643018335124	-1.07629602326906	down	--	--	--	K23487|0|mmu:14026|K23487 Ena/VASP-like protein | (RefSeq) Evl, AI528774, b2b2600Clo; Ena-vasodilator stimulated phosphoprotein	Rap1 signaling pathway (ko04015)	[T]	Signal transduction mechanisms	WH1 domain;; VASP tetramerisation domain	Ena/VASP-like protein OS=Mus musculus OX=10090 GN=Evl PE=1 SV=2	U	Intracellular trafficking, secretion, and vesicular transport	ena/VASP-like protein isoform 1 [Mus musculus]
ENSMUSG00000062006	Rpl34	131	114	125	254	1057	246	4.807052	4.346311	3.025094	7.665184	43.32829	7.966389	0.000527143209322533	1.9581603759469	up	--	--	Molecular Function: RNA binding (GO:0003723);; Molecular Function: structural constituent of ribosome (GO:0003735);; Cellular Component: nucleolus (GO:0005730);; Cellular Component: mitochondrion (GO:0005739);; Cellular Component: adherens junction (GO:0005913);; Biological Process: translation (GO:0006412);; Cellular Component: integral component of membrane (GO:0016021);; Cellular Component: cy…	--	--	[J]	Translation, ribosomal structure and biogenesis	Ribosomal protein L34e	60S ribosomal protein L34 OS=Mus musculus OX=10090 GN=Rpl34 PE=1 SV=2	J	Translation, ribosomal structure and biogenesis	hypothetical protein A6R68_19564, partial [Neotoma lepida]
ENSMUSG00000036057	Ptpn23	297	468	342	1531	566	1232	1.497701	2.207425	1.466018	5.711379	2.546218	5.189036	0.000132173337625444	1.40872081428806	up	[T]	Signal transduction mechanisms	Molecular Function: protein tyrosine phosphatase activity (GO:0004725);; Cellular Component: nucleoplasm (GO:0005654);; Cellular Component: early endosome (GO:0005769);; Biological Process: negative regulation of epithelial cell migration (GO:0010633);; Biological Process: protein transport (GO:0015031);; Molecular Function: protein kinase binding (GO:0019901);; Biological Process: peptidyl-tyros…	K18040|0|mmu:104831|K18040 tyrosine-protein phosphatase non-receptor type 23 [EC:3.1.3.48] | (RefSeq) Ptpn23, AI462446, PTP-TD14; protein tyrosine phosphatase, non-receptor type 23	--	[R]	General function prediction only	BRO1-like domain;; Protein-tyrosine phosphatase;; ALIX V-shaped domain binding to HIV;; Tyrosine phosphatase family	Tyrosine-protein phosphatase non-receptor type 23 OS=Mus musculus OX=10090 GN=Ptpn23 PE=1 SV=2	S	Function unknown	tyrosine-protein phosphatase non-receptor type 23 [Mus musculus]
ENSMUSG00000015342	Xk	146	189	249	672	201	506	0.776579	0.938858	1.065485	2.641381	0.937477	2.212765	0.0136454253609982	1.07811807520725	up	--	--	Cellular Component: obsolete cell (GO:0005623);; Biological Process: amino acid transport (GO:0006865);; Biological Process: cellular calcium ion homeostasis (GO:0006874);; Biological Process: regulation of cell size (GO:0008361);; Biological Process: cellular magnesium ion homeostasis (GO:0010961);; Cellular Component: integral component of membrane (GO:0016021);; Biological Process: regulation …	K19522|0|mmu:22439|K19522 membrane transport protein XK | (RefSeq) Xk, 1810038K19Rik, XRG1, Xkh; X-linked Kx blood group	--	--	--	XK-related protein	Membrane transport protein XK OS=Mus musculus OX=10090 GN=Xk PE=1 SV=1	U	Intracellular trafficking, secretion, and vesicular transport	membrane transport protein XK [Mus musculus]
ENSMUSG00000052415	Tchh	40	49	60	368	67	73	0.183452	0.208493	0.223361	1.260648	0.269598	0.277456	0.0143221630534558	1.55427426881974	up	--	--	Molecular Function: calcium ion binding (GO:0005509);; Molecular Function: protein-macromolecule adaptor activity (GO:0030674);; Biological Process: intermediate filament organization (GO:0045109);;	K18626|2.50825e-75|mmu:99681|K18626 trichohyalin | (RefSeq) Tchh, AHF, AI597080, Thh; trichohyalin	--	--	--	S-100/ICaBP type calcium binding domain	Repetin OS=Mus musculus OX=10090 GN=Rptn PE=2 SV=2	S	Function unknown	trichohyalin [Mus musculus]
ENSMUSG00000028820	Sfpq	2016	1940	1734	5012	3153	5598	15.709989	14.133196	10.905755	28.864346	21.588358	35.932003	0.000800929571553021	1.09853075662773	up	[J]	Translation, ribosomal structure and biogenesis	Biological Process: negative regulation of transcription by RNA polymerase II (GO:0000122);; Molecular Function: nucleotide binding (GO:0000166);; Biological Process: alternative mRNA splicing, via spliceosome (GO:0000380);; Biological Process: double-strand break repair via homologous recombination (GO:0000724);; Cellular Component: chromatin (GO:0000785);; Molecular Function: RNA polymerase II …	K13219|0|ngi:103733300|K13219 splicing factor, proline- and glutamine-rich | (RefSeq) Sfpq; splicing factor proline and glutamine rich	--	[A]	RNA processing and modification	RNA recognition motif. (a.k.a. RRM, RBD, or RNP domain);; NOPS (NUC059) domain	Splicing factor, proline- and glutamine-rich OS=Mus musculus OX=10090 GN=Sfpq PE=1 SV=1	K	Transcription	PREDICTED: splicing factor, proline- and glutamine-rich isoform X1 [Nannospalax galili]
ENSMUSG00000028150	Rorc	1468	1429	2449	767	1064	523	17.086823	15.288486	22.654412	6.550974	10.588401	4.824306	0.000152140691215375	-1.29976204001339	down	--	--	--	K08534|0|mmu:19885|K08534 RAR-related orphan receptor gamma | (RefSeq) Rorc, Nr1f3, RORgamma, TOR, Thor; RAR-related orphan receptor gamma	Th17 cell differentiation (ko04659);; Circadian rhythm (ko04710);; Inflammatory bowel disease (ko05321)	[K]	Transcription	Zinc finger, C4 type (two domains);; Ligand-binding domain of nuclear hormone receptor	Nuclear receptor ROR-gamma OS=Mus musculus OX=10090 GN=Rorc PE=1 SV=1	S	Function unknown	nuclear receptor ROR-gamma isoform 2 [Mus musculus]
ENSMUSG00000047735	Samd9l	173	335	336	794	407	1639	0.876428	1.586548	1.371065	2.969714	1.808841	6.835743	0.000360374929166316	1.62969564761864	up	--	--	Biological Process: hematopoietic progenitor cell differentiation (GO:0002244);; Molecular Function: protein binding (GO:0005515);; Cellular Component: early endosome (GO:0005769);; Biological Process: stem cell division (GO:0017145);; Biological Process: endosomal vesicle fusion (GO:0034058);; Biological Process: common myeloid progenitor cell proliferation (GO:0035726);; Biological Process: reg…	K23949|0|mmu:209086|K23949 sterile alpha motif domain-contaning protein 9 | (RefSeq) Samd9l, AA175286, ESTM25, mKIAA2005; sterile alpha motif domain containing 9-like	--	--	--	--	Sterile alpha motif domain-containing protein 9-like OS=Mus musculus OX=10090 GN=Samd9l PE=1 SV=2	S	Function unknown	sterile alpha motif domain-containing protein 9-like [Mus musculus]
ENSMUSG00000001542	Ell2	1605	2053	3273	7340	2897	6530	9.885327	11.828501	16.274902	33.426567	15.682322	33.141689	0.00187332625748916	1.13595115106601	up	--	--	--	K15183|0|mmu:192657|K15183 RNA polymerase II elongation factor ELL | (RefSeq) Ell2; elongation factor for RNA polymerase II 2	--	[K]	Transcription	RNA polymerase II elongation factor ELL;; Occludin homology domain	RNA polymerase II elongation factor ELL2 OS=Mus musculus OX=10090 GN=Ell2 PE=1 SV=2	K	Transcription	RNA polymerase II elongation factor ELL2 [Mus musculus]
ENSMUSG00000042759	Apobr	38	71	83	29	22	21	0.286641	0.543695	0.487194	0.271712	0.135753	0.14999	0.00521628790095172	-1.53828256657987	down	--	--	Cellular Component: plasma membrane (GO:0005886);; Biological Process: triglyceride metabolic process (GO:0006641);; Biological Process: lipid transport (GO:0006869);; Biological Process: receptor-mediated endocytosis (GO:0006898);; Biological Process: cholesterol metabolic process (GO:0008203);; Molecular Function: very-low-density lipoprotein particle receptor activity (GO:0030229);; Cellular C…	--	--	--	--	--	Apolipoprotein B receptor OS=Mus musculus OX=10090 GN=Apobr PE=1 SV=1	S	Function unknown	apolipoprotein B receptor [Mus musculus]
ENSMUSG00000052435	Cebpe	89	141	57	0	44	0	1.933084	2.852787	0.986939	0	0.827955	0	0.0195503992421626	-2.7911923336241	down	--	--	--	K10051|6.33133e-180|mmu:110794|K10051 CCAAT/enhancer binding protein (C/EBP), epsilon | (RefSeq) Cebpe, C/EBPe, C/EBPepsilon, CRP1, Gm294; CCAAT/enhancer binding protein (C/EBP), epsilon	Transcriptional misregulation in cancer (ko05202);; Acute myeloid leukemia (ko05221)	[K]	Transcription	Basic region leucine zipper	CCAAT/enhancer-binding protein epsilon OS=Mus musculus OX=10090 GN=Cebpe PE=1 SV=1	K	Transcription	unnamed protein product [Mus musculus]
ENSMUSG00000031853	Map3k21	124	195	157	31	138	20	0.588064	0.862155	0.597211	0.107334	0.573735	0.07673	0.0349376924345827	-1.43006147290863	down	[M]	Cell wall/membrane/envelope biogenesis	Molecular Function: JUN kinase kinase kinase activity (GO:0004706);; Molecular Function: ATP binding (GO:0005524);; Cellular Component: cytoplasm (GO:0005737);; Biological Process: activation of JUN kinase activity (GO:0007257);;	K17534|0|mmu:234878|K17534 mitogen-activated protein kinase kinase kinase MLK4 [EC:2.7.11.25] | (RefSeq) Map3k21, Mlk4, mKIAA1804; mitogen-activated protein kinase kinase kinase 21	--	[T]	Signal transduction mechanisms	Protein tyrosine kinase;; Protein kinase domain;; Variant SH3 domain;; SH3 domain;; Variant SH3 domain	Mitogen-activated protein kinase kinase kinase 21 OS=Mus musculus OX=10090 GN=Map3k21 PE=1 SV=2	T	Signal transduction mechanisms	mitogen-activated protein kinase kinase kinase 21 [Mus musculus]
ENSMUSG00000041444	Arhgap32	172	244	323	737	611	870	0.3414	0.452956	0.518804	1.083481	1.068332	1.424785	1.89643148983765e-05	1.46257935129434	up	--	--	Molecular Function: GTPase activator activity (GO:0005096);; Cellular Component: endosome (GO:0005768);; Cellular Component: endoplasmic reticulum (GO:0005783);; Cellular Component: Golgi apparatus (GO:0005794);; Cellular Component: cell cortex (GO:0005938);; Biological Process: Rho protein signal transduction (GO:0007266);; Cellular Component: actin cytoskeleton (GO:0015629);; Cellular Component…	K20647|0|rno:315530|K20647 Rho GTPase-activating protein 32 | (RefSeq) Arhgap32, Grit, Rics; Rho GTPase activating protein 32	--	[T]	Signal transduction mechanisms	RhoGAP domain;; Variant SH3 domain;; SH3 domain;; Variant SH3 domain;; PX domain	Rho GTPase-activating protein 32 OS=Mus musculus OX=10090 GN=Arhgap32 PE=1 SV=2	S	Function unknown	rho GTPase-activating protein 32 isoform 1 [Mus musculus]
ENSMUSG00000046159	Chrm3	80	170	116	3	1	0	0.501501	1.008091	0.649341	0.022549	0.003038	0	1.57061580065022e-16	-6.54316965843614	down	--	--	Biological Process: regulation of vascular associated smooth muscle contraction (GO:0003056);; Molecular Function: protein binding (GO:0005515);; Cellular Component: integral component of plasma membrane (GO:0005887);; Biological Process: adenylate cyclase-inhibiting G protein-coupled acetylcholine receptor signaling pathway (GO:0007197);; Biological Process: phospholipase C-activating G protein-…	K04131|0|mmu:12671|K04131 muscarinic acetylcholine receptor M3 | (RefSeq) Chrm3, Chrm-3, M3, M3R; cholinergic receptor, muscarinic 3, cardiac	Calcium signaling pathway (ko04020);; Neuroactive ligand-receptor interaction (ko04080);; Cholinergic synapse (ko04725);; Taste transduction (ko04742);; Regulation of actin cytoskeleton (ko04810);; Insulin secretion (ko04911);; Salivary secretion (ko04970);; Gastric acid secretion (ko04971);; Pancreatic secretion (ko04972);; Alzheimer disease (ko05010)	[T]	Signal transduction mechanisms	7 transmembrane receptor (rhodopsin family);; Serpentine type 7TM GPCR chemoreceptor Srsx;; Serpentine type 7TM GPCR chemoreceptor Srx	Muscarinic acetylcholine receptor M3 OS=Mus musculus OX=10090 GN=Chrm3 PE=1 SV=1	U	Intracellular trafficking, secretion, and vesicular transport	muscarinic acetylcholine receptor M3 [Mus musculus]
Mus_musculus_newGene_9363	Mus_musculus_newGene_9363	194	305	386	49	140	26	1.183231	1.912194	2.049709	0.220679	0.750964	0.126568	0.000391045961463847	-2.12589058073744	down	--	--	Biological Process: response to hypoxia (GO:0001666);; Molecular Function: complement component C1q complex binding (GO:0001849);; Molecular Function: aminoacyl-tRNA ligase activity (GO:0004812);; Molecular Function: calcium ion binding (GO:0005509);; Molecular Function: ATP binding (GO:0005524);; Cellular Component: extracellular space (GO:0005615);; Cellular Component: endoplasmic reticulum mem…	--	--	--	--	Protein of unknown function (DUF3704)	LINE-1 retrotransposable element ORF2 protein OS=Mus musculus OX=10090 GN=Pol PE=1 SV=2	S	Function unknown	ORF2 [Mus musculus domesticus]
ENSMUSG00000096768	Gm47283	376	477	328	633	2456	1894	11.571229	13.570678	8.107063	14.468137	66.096304	48.097701	2.16845010837883e-05	1.95642978113212	up	--	--	Biological Process: negative regulation of cell population proliferation (GO:0008285);; Biological Process: negative regulation of cell migration (GO:0030336);; Biological Process: somatic stem cell population maintenance (GO:0035019);;	--	--	--	--	--	--	--	--	Erdr1 protein [Mus musculus]
ENSMUSG00000021750	Fam107a	34	10	44	387	306	219	0.269734	0.074608	0.356253	2.357676	2.196254	1.45629	1.58052912822701e-08	3.21616003123187	up	--	--	Biological Process: regulation of cell growth (GO:0001558);; Cellular Component: nucleus (GO:0005634);; Cellular Component: neuron projection (GO:0043005);;	--	--	--	--	Protein of unknown function (DUF1151)	Protein FAM107B OS=Mus musculus OX=10090 GN=Fam107b PE=1 SV=2	S	Function unknown	protein FAM107A [Mus caroli]
ENSMUSG00000032300	1700017B05Rik	251	434	548	1374	425	1214	1.630804	2.651385	2.879075	6.639226	2.432698	6.966069	0.004271987578159	1.14511421492062	up	--	--	--	--	--	--	--	--	Uncharacterized protein C15orf39 homolog OS=Mus musculus OX=10090 PE=1 SV=2	S	Function unknown	uncharacterized protein C15orf39 homolog [Mus musculus]
ENSMUSG00000029580	Actb	6205	8319	6844	18737	15404	16425	87.389037	110.072198	78.203448	195.313953	190.88414	190.685497	0.000512257893446781	1.08338905549957	up	[Z]	Cytoskeleton	Cellular Component: nuclear chromatin (GO:0000790);; Molecular Function: RNA polymerase II cis-regulatory region sequence-specific DNA binding (GO:0000978);; Molecular Function: RNA polymerase II cis-regulatory region sequence-specific DNA binding (GO:0000980);; Cellular Component: stress fiber (GO:0001725);; Cellular Component: podosome (GO:0002102);; Molecular Function: ATP binding (GO:0005524)…	K05692|0|bacu:103015338|K05692 actin beta/gamma 1 | (RefSeq) ACTB; actin beta	Rap1 signaling pathway (ko04015);; Phagosome (ko04145);; Apoptosis (ko04210);; Hippo signaling pathway (ko04390);; Focal adhesion (ko04510);; Adherens junction (ko04520);; Tight junction (ko04530);; Platelet activation (ko04611);; Leukocyte transendothelial migration (ko04670);; Thermogenesis (ko04714);; Regulation of actin cytoskeleton (ko04810);; Thyroid hormone signaling pathway (ko04919);; Ox…	[Z]	Cytoskeleton	Actin	Actin, cytoplasmic 1 OS=Spermophilus citellus OX=9997 GN=ACTB PE=2 SV=1	Z	Cytoskeleton	Actin, cytoplasmic 1 [Fukomys damarensis]
ENSMUSG00000056220	Pla2g4a	62	135	99	45	46	61	0.581349	1.18649	0.752189	0.309914	0.380036	0.471387	0.0369240504798627	-1.08984142242976	down	--	--	Biological Process: ovulation from ovarian follicle (GO:0001542);; Biological Process: luteolysis (GO:0001554);; Molecular Function: lysophospholipase activity (GO:0004622);; Molecular Function: calcium ion binding (GO:0005509);; Molecular Function: calcium-dependent phospholipid binding (GO:0005544);; Cellular Component: nucleus (GO:0005634);; Cellular Component: endoplasmic reticulum (GO:000578…	K16342|0|mmu:18783|K16342 cytosolic phospholipase A2 [EC:3.1.1.4] | (RefSeq) Pla2g4a, Pla2g4, cPLA2, cPLA2-alpha, cPLA2alpha; phospholipase A2, group IVA (cytosolic, calcium-dependent)	Glycerophospholipid metabolism (ko00564);; Ether lipid metabolism (ko00565);; Arachidonic acid metabolism (ko00590);; Linoleic acid metabolism (ko00591);; alpha-Linolenic acid metabolism (ko00592);; MAPK signaling pathway (ko04010);; Ras signaling pathway (ko04014);; Phospholipase D signaling pathway (ko04072);; Necroptosis (ko04217);; Vascular smooth muscle contraction (ko04270);; VEGF signaling…	[I]	Lipid transport and metabolism	Lysophospholipase catalytic domain;; C2 domain	Cytosolic phospholipase A2 OS=Mus musculus OX=10090 GN=Pla2g4a PE=1 SV=1	I	Lipid transport and metabolism	cytosolic phospholipase A2 isoform 1 [Mus musculus]
ENSMUSG00000042115	Klhdc8a	418	161	218	96	122	85	2.639019	0.950756	1.111743	0.444901	0.67595	0.438007	0.00205495536905772	-1.58883170906027	down	[M]	Cell wall/membrane/envelope biogenesis	Molecular Function: ubiquitin-protein transferase activity (GO:0004842);; Cellular Component: Cul3-RING ubiquitin ligase complex (GO:0031463);; Biological Process: ubiquitin-dependent protein catabolic process (GO:0042787);;	--	--	[R]	General function prediction only	Kelch motif;; Kelch motif;; Galactose oxidase, central domain;; Galactose oxidase, central domain;; Kelch motif;; Kelch motif	Kelch domain-containing protein 8A OS=Mus musculus OX=10090 GN=Klhdc8a PE=2 SV=1	S	Function unknown	kelch domain containing 8A, isoform CRA_b, partial [Mus musculus]
Mus_musculus_newGene_552	Mus_musculus_newGene_552	36	52	144	0	7	20	1.126507	1.541995	3.697009	0	0.187575	0.497862	0.000284160398782459	-3.11342911896239	down	--	--	--	--	--	--	--	--	--	--	--	hypothetical protein A6R68_21060 [Neotoma lepida]
ENSMUSG00000031765	Mt1	11785	12144	22331	83608	38851	91233	568.029024	504.37802	879.842248	2960.900177	1652.378759	3562.173	4.81158870408067e-08	2.07589612859847	up	--	--	Molecular Function: copper ion binding (GO:0005507);; Cellular Component: lysosome (GO:0005764);; Cellular Component: cytosol (GO:0005829);; Biological Process: cellular zinc ion homeostasis (GO:0006882);; Biological Process: nitric oxide mediated signal transduction (GO:0007263);; Molecular Function: zinc ion binding (GO:0008270);; Biological Process: detoxification of copper ion (GO:0010273);; …	--	--	--	--	Metallothionein	--	--	--	PREDICTED: metallothionein-1 isoform X1 [Mus musculus]
ENSMUSG00000062526	Mppe1	369	388	700	232	281	167	4.963711	4.876079	7.597782	2.302504	3.317332	1.841948	0.0014321554819769	-1.21240143944345	down	--	--	Cellular Component: nucleoplasm (GO:0005654);; Cellular Component: Golgi apparatus (GO:0005794);; Cellular Component: cis-Golgi network (GO:0005801);; Biological Process: GPI anchor biosynthetic process (GO:0006506);; Biological Process: endoplasmic reticulum to Golgi vesicle-mediated transport (GO:0006888);; Molecular Function: phosphoric diester hydrolase activity (GO:0008081);; Cellular Compon…	K23362|0|mmu:225651|K23362 ethanolamine phosphate phosphodiesterase [EC:3.1.-.-] | (RefSeq) Mppe1, Pgap5; metallophosphoesterase 1	--	[L]	Replication, recombination and repair	Calcineurin-like phosphoesterase	Metallophosphoesterase 1 OS=Mus musculus OX=10090 GN=Mppe1 PE=2 SV=1	S	Function unknown	metallophosphoesterase 1, isoform CRA_c, partial [Mus musculus]
Mus_musculus_newGene_10990	Mus_musculus_newGene_10990	76	175	125	78	67	35	0.531408	1.057116	0.595417	0.437293	0.328951	0.228848	0.0221575509697957	-1.21012133582754	down	--	--	--	--	--	--	--	--	--	S	Function unknown	mCG145843, partial [Mus musculus]
ENSMUSG00000053175	Bcl3	765	590	329	2821	2108	5971	11.852793	8.047233	3.95026	30.830328	27.607512	72.866134	9.32527996359386e-08	2.49908542701689	up	[D]	Cell cycle control, cell division, chromosome partitioning	Biological Process: obsolete protein import into nucleus, translocation (GO:0000060);; Biological Process: follicular dendritic cell differentiation (GO:0002268);; Biological Process: marginal zone B cell differentiation (GO:0002315);; Biological Process: humoral immune response mediated by circulating immunoglobulin (GO:0002455);; Biological Process: germinal center formation (GO:0002467);; Mole…	K09258|0|mmu:12051|K09258 B-cell CLL/lymphoma protein 3 | (RefSeq) Bcl3, AI528691, Bcl-3; B cell leukemia/lymphoma 3	C-type lectin receptor signaling pathway (ko04625);; TNF signaling pathway (ko04668)	[R]	General function prediction only	Ankyrin repeats (3 copies);; Ankyrin repeats (many copies);; Ankyrin repeat;; Ankyrin repeats (many copies);; Ankyrin repeat	B-cell lymphoma 3 protein homolog OS=Mus musculus OX=10090 GN=Bcl3 PE=1 SV=2	S	Function unknown	B-cell lymphoma 3 protein homolog [Mus musculus]
ENSMUSG00000108022	Gm7298	94	138	416	72	34	0	0.540991	0.745536	1.942568	0.30808	0.17065	0	0.0033890332229269	-2.73270973787818	down	[R]	General function prediction only	Molecular Function: serine-type endopeptidase inhibitor activity (GO:0004867);; Biological Process: acute-phase response (GO:0006953);; Biological Process: embryo implantation (GO:0007566);; Biological Process: negative regulation of endopeptidase activity (GO:0010951);; Cellular Component: extracellular exosome (GO:0070062);; Cellular Component: blood microparticle (GO:0072562);;	--	--	[O]	Posttranslational modification, protein turnover, chaperones	A-macroglobulin complement component;; Alpha-2-macroglobulin family N-terminal region;; Alpha-2-macroglobulin family;; A-macroglobulin receptor;; MG2 domain;; Alpha-macro-globulin thiol-ester bond-forming region	Murinoglobulin-1 OS=Mus musculus OX=10090 GN=Mug1 PE=1 SV=3	S	Function unknown	mCG132223 [Mus musculus]
ENSMUSG00000021838	Samd4	98	87	121	503	299	434	0.414658	0.477603	0.405763	1.822194	1.069388	1.53332	6.77069394665327e-06	1.85297684891019	up	--	--	Biological Process: nuclear-transcribed mRNA poly(A) tail shortening (GO:0000289);; Cellular Component: P-body (GO:0000932);; Molecular Function: mRNA binding (GO:0003729);; Biological Process: regulation of transcription, DNA-templated (GO:0006355);; Biological Process: negative regulation of translation (GO:0017148);; Cellular Component: cell junction (GO:0030054);; Molecular Function: translat…	--	--	[JT]	Translation, ribosomal structure and biogenesis;; Signal transduction mechanisms	SAM domain (Sterile alpha motif);; PHAT	Protein Smaug homolog 1 OS=Mus musculus OX=10090 GN=Samd4a PE=1 SV=2	S	Function unknown	protein Smaug homolog 1 isoform 2 [Mus musculus]
ENSMUSG00000061013	Mkx	89	202	222	85	126	46	0.654684	1.395141	1.321618	0.459808	0.817516	0.27803	0.0384283009664033	-1.09938290256248	down	--	--	Biological Process: negative regulation of transcription by RNA polymerase II (GO:0000122);; Molecular Function: RNA polymerase II cis-regulatory region sequence-specific DNA binding (GO:0000978);; Molecular Function: DNA-binding transcription activator activity, RNA polymerase II-specific (GO:0001077);; Molecular Function: DNA-binding transcription repressor activity, RNA polymerase II-specific …	--	--	[K]	Transcription	Homeobox KN domain;; Homeobox domain	Homeobox protein Mohawk OS=Mus musculus OX=10090 GN=Mkx PE=2 SV=1	K	Transcription	mohawk, partial [Mus musculus]
ENSMUSG00000026020	Nop58	752	711	747	3174	827	3635	2.375872	2.576769	2.313812	10.03953	3.092392	11.213191	0.000207061640834404	1.60671839191904	up	[J]	Translation, ribosomal structure and biogenesis	--	K14565|0|mmu:55989|K14565 nucleolar protein 58 | (RefSeq) Nop58, MSSP, Nol5, SIK, nop5; NOP58 ribonucleoprotein	Ribosome biogenesis in eukaryotes (ko03008)	[AJ]	RNA processing and modification;; Translation, ribosomal structure and biogenesis	snoRNA binding domain, fibrillarin;; NOP5NT (NUC127) domain	Nucleolar protein 58 OS=Mus musculus OX=10090 GN=Nop58 PE=1 SV=1	J	Translation, ribosomal structure and biogenesis	nucleolar protein 58 [Mus musculus]
ENSMUSG00000028389	Zfp37	936	3777	815	1986	208	322	7.298791	27.299397	9.078862	11.342229	1.408494	2.044196	0.0474682938204712	-1.39305677710982	down	[R]	General function prediction only	Molecular Function: DNA binding (GO:0003677);; Cellular Component: nucleus (GO:0005634);; Biological Process: regulation of transcription, DNA-templated (GO:0006355);; Biological Process: multicellular organism development (GO:0007275);; Biological Process: germ cell development (GO:0007281);; Biological Process: spermatogenesis (GO:0007283);; Molecular Function: zinc ion binding (GO:0008270);; B…	K09228|0|mmu:22696|K09228 KRAB domain-containing zinc finger protein | (RefSeq) Zfp37, Tzn, Zfp-37; zinc finger protein 37	Herpes simplex virus 1 infection (ko05168)	[R]	General function prediction only	Zinc-finger double domain;; Zinc finger, C2H2 type;; C2H2-type zinc finger;; C2H2-type zinc finger;; Zinc-finger double-stranded RNA-binding;; Zinc ribbon domain;; KRAB box	Zinc finger protein 37 OS=Mus musculus OX=10090 GN=Zfp37 PE=2 SV=4	S	Function unknown	zinc finger protein 37 isoform 1 [Mus musculus]
ENSMUSG00000032808	Cyp2c38	1912	630	1016	2864	6098	871	17.993536	5.545519	7.712917	19.918688	50.424137	6.749091	0.0273446003248386	1.28524423577864	up	[QV]	Secondary metabolites biosynthesis, transport and catabolism;; Defense mechanisms	Molecular Function: iron ion binding (GO:0005506);; Cellular Component: endoplasmic reticulum membrane (GO:0005789);; Biological Process: response to nutrient (GO:0007584);; Molecular Function: arachidonic acid epoxygenase activity (GO:0008392);; Biological Process: response to organic cyclic compound (GO:0014070);; Biological Process: epoxygenase P450 pathway (GO:0019373);; Molecular Function: h…	K07413|0|mmu:13097|K07413 cytochrome P450 family 2 subfamily C [EC:1.14.14.1] | (RefSeq) Cyp2c38; cytochrome P450, family 2, subfamily c, polypeptide 38	Steroid hormone biosynthesis (ko00140);; Arachidonic acid metabolism (ko00590);; Linoleic acid metabolism (ko00591);; Retinol metabolism (ko00830);; Serotonergic synapse (ko04726);; Inflammatory mediator regulation of TRP channels (ko04750);; Chemical carcinogenesis (ko05204)	[Q]	Secondary metabolites biosynthesis, transport and catabolism	Cytochrome P450	Cytochrome P450 2C38 OS=Mus musculus OX=10090 GN=Cyp2c38 PE=2 SV=2	Q	Secondary metabolites biosynthesis, transport and catabolism	cytochrome P450 2C38 precursor [Mus musculus]
ENSMUSG00000020674	Pxdn	234	221	394	143	177	81	0.953302	0.842827	1.312756	0.42887	0.640735	0.270078	0.00842826438506071	-1.20353687912332	down	[Q]	Secondary metabolites biosynthesis, transport and catabolism	Molecular Function: peroxidase activity (GO:0004601);; Molecular Function: extracellular matrix structural constituent (GO:0005201);; Cellular Component: extracellular matrix (GO:0005578);; Cellular Component: extracellular space (GO:0005615);; Cellular Component: endoplasmic reticulum (GO:0005783);; Biological Process: response to oxidative stress (GO:0006979);; Molecular Function: heme binding …	K19511|0|mmu:69675|K19511 peroxidase [EC:1.11.1.7] | (RefSeq) Pxdn, 2310075M15Rik, C85409, E330004E07, VPO1, mKIAA0230; peroxidasin	--	[R]	General function prediction only	Animal haem peroxidase;; Immunoglobulin I-set domain;; Immunoglobulin domain;; Immunoglobulin domain;; Leucine rich repeat;; Immunoglobulin domain;; Immunoglobulin V-set domain;; CD80-like C2-set immunoglobulin domain;; Ig-like domain on T-cell surface glycoprotein CD3 epsilon chain;; Leucine Rich repeats (2 copies);; Leucine-rich repeat;; Leucine rich repeats (6 copies);; von Willebrand factor t…	Peroxidasin homolog OS=Mus musculus OX=10090 GN=Pxdn PE=1 SV=2	S	Function unknown	peroxidasin homolog precursor [Mus musculus]
ENSMUSG00000027399	Il1a	91	93	226	77	59	83	1.240877	1.189266	2.489199	0.771788	0.705128	0.934045	0.047291833656943	-1.00681797687406	down	--	--	Biological Process: fever generation (GO:0001660);; Biological Process: response to hypoxia (GO:0001666);; Biological Process: connective tissue replacement involved in inflammatory response wound healing (GO:0002248);; Molecular Function: cytokine activity (GO:0005125);; Molecular Function: interleukin-1 receptor binding (GO:0005149);; Molecular Function: copper ion binding (GO:0005507);; Cellul…	K04383|0|mmu:16175|K04383 interleukin 1 alpha | (RefSeq) Il1a, Il-1a; interleukin 1 alpha	MAPK signaling pathway (ko04010);; Cytokine-cytokine receptor interaction (ko04060);; Necroptosis (ko04217);; Cellular senescence (ko04218);; Osteoclast differentiation (ko04380);; Hematopoietic cell lineage (ko04640);; Non-alcoholic fatty liver disease (ko04932);; AGE-RAGE signaling pathway in diabetic complications (ko04933);; Type I diabetes mellitus (ko04940);; Alzheimer disease (ko05010);; P…	--	--	Interleukin-1 / 18;; Interleukin-1 propeptide	Interleukin-1 alpha OS=Mus musculus OX=10090 GN=Il1a PE=1 SV=1	K	Transcription	interleukin 1 alpha, isoform CRA_a, partial [Mus musculus]
ENSMUSG00000028833	Ncdn	172	276	357	759	383	820	1.254618	1.887029	2.113073	4.107963	2.464423	4.960081	0.00248104930722283	1.15388095423194	up	--	--	Molecular Function: protein binding (GO:0005515);; Cellular Component: nucleus (GO:0005634);; Cellular Component: cytosol (GO:0005829);; Cellular Component: membrane (GO:0016020);; Cellular Component: axon (GO:0030424);; Cellular Component: dendrite (GO:0030425);; Biological Process: neuron projection development (GO:0031175);; Cellular Component: neuronal cell body (GO:0043025);; Biological Proc…	--	--	[S]	Function unknown	Neurochondrin	Neurochondrin OS=Mus musculus OX=10090 GN=Ncdn PE=1 SV=1	S	Function unknown	neurochondrin isoform 1 [Mus musculus]
ENSMUSG00000050549	Fam241a	60	59	47	172	94	232	0.715812	0.66056	0.457786	1.530259	0.988121	2.302676	0.00716052472108861	1.4063627078961	up	--	--	--	--	--	--	--	Domain of unknown function (DUF4605)	Uncharacterized protein FAM241A OS=Mus musculus OX=10090 GN=Fam241a PE=1 SV=1	U	Intracellular trafficking, secretion, and vesicular transport	uncharacterized protein FAM241A [Mus musculus]
ENSMUSG00000022119	Rbm26	407	471	666	1137	1085	1176	3.028	3.270378	3.96663	6.29081	6.96886	7.194731	0.00059467376264904	1.01063321481166	up	--	--	--	K13192|0|cfr:102515077|K13192 RNA-binding protein 26 | (RefSeq) RBM26; RNA-binding protein 26 isoform X5	--	[R]	General function prediction only	RNA recognition motif. (a.k.a. RRM, RBD, or RNP domain);; PWI domain;; Nup53/35/40-type RNA recognition motif	RNA-binding protein 26 OS=Mus musculus OX=10090 GN=Rbm26 PE=1 SV=2	S	Function unknown	RecName: Full=RNA-binding protein 26; AltName: Full=Protein expressed in male leptotene and zygotene spermatocytes 393; Short=MLZ-393; AltName: Full=RNA-binding motif protein 26
ENSMUSG00000110195	Pde2a	18	242	539	60	87	0	0.108849	1.448511	2.780528	0.279903	0.484261	0	0.0284539477398429	-2.47497561733977	down	[T]	Signal transduction mechanisms	Biological Process: negative regulation of transcription by RNA polymerase II (GO:0000122);; Biological Process: heart valve development (GO:0003170);; Biological Process: ventricular septum development (GO:0003281);; Molecular Function: cGMP-stimulated cyclic-nucleotide phosphodiesterase activity (GO:0004118);; Cellular Component: nucleus (GO:0005634);; Cellular Component: mitochondrial matrix (…	K18283|0|mmu:207728|K18283 cGMP-dependent 3',5'-cyclic phosphodiesterase [EC:3.1.4.17] | (RefSeq) Pde2a, CGS-PDE, cGSPDE; phosphodiesterase 2A, cGMP-stimulated	Purine metabolism (ko00230);; cGMP-PKG signaling pathway (ko04022);; Olfactory transduction (ko04740);; Aldosterone synthesis and secretion (ko04925);; Morphine addiction (ko05032)	[T]	Signal transduction mechanisms	3'5'-cyclic nucleotide phosphodiesterase;; GAF domain;; GAF domain;; GAF domain	cGMP-dependent 3&apos;,5&apos;-cyclic phosphodiesterase OS=Mus musculus OX=10090 GN=Pde2a PE=1 SV=4	T	Signal transduction mechanisms	cGMP-dependent 3&apos;,5&apos;-cyclic phosphodiesterase isoform 6 [Mus musculus]
ENSMUSG00000018678	Sp2	94	87	158	315	198	269	0.824265	0.718361	1.123652	2.053697	1.533631	1.958083	0.0152883802063153	1.06615946550455	up	[R]	General function prediction only	Molecular Function: DNA-binding transcription factor activity, RNA polymerase II-specific (GO:0000981);; Biological Process: in utero embryonic development (GO:0001701);; Molecular Function: DNA binding (GO:0003677);; Cellular Component: nucleus (GO:0005634);; Biological Process: regulation of transcription by RNA polymerase II (GO:0006357);; Biological Process: multicellular organism growth (GO:…	K09192|0|mmu:78912|K09192 transcription factor Sp2 | (RefSeq) Sp2, 4930480I16Rik, mKIAA0048; Sp2 transcription factor	--	[R]	General function prediction only	Zinc finger, C2H2 type;; Zinc-finger double domain	Transcription factor Sp2 OS=Mus musculus OX=10090 GN=Sp2 PE=2 SV=2	S	Function unknown	transcription factor Sp2 isoform 1 [Mus musculus]
ENSMUSG00000026890	Lhx6	142	207	149	81	104	53	1.112534	1.639056	0.930058	0.46092	0.705531	0.341619	0.0131882322922157	-1.21512525979599	down	--	--	Molecular Function: DNA-binding transcription factor activity (GO:0003700);; Molecular Function: protein binding (GO:0005515);; Cellular Component: nucleus (GO:0005634);; Biological Process: regulation of transcription, DNA-templated (GO:0006355);; Molecular Function: zinc ion binding (GO:0008270);; Biological Process: cerebral cortex radially oriented cell migration (GO:0021799);; Biological Pro…	K09375|0|cge:100769913|K09375 LIM homeobox protein 6/8 | (RefSeq) Lhx6; LIM/homeobox protein Lhx6 isoform X4	--	[R]	General function prediction only	LIM domain;; Homeobox domain;; Homeobox KN domain	LIM/homeobox protein Lhx6 OS=Mus musculus OX=10090 GN=Lhx6 PE=1 SV=2	K	Transcription	LIM/homeobox protein Lhx6 isoform 1 [Mus musculus]
ENSMUSG00000035686	Thrsp	317	298	410	827	544	1026	6.696576	5.879606	6.981977	12.913744	10.088887	17.856657	0.00146728638284611	1.07849495312704	up	--	--	Cellular Component: nucleoplasm (GO:0005654);; Cellular Component: cytosol (GO:0005829);; Biological Process: regulation of transcription, DNA-templated (GO:0006355);; Biological Process: regulation of triglyceride biosynthetic process (GO:0010866);; Molecular Function: protein homodimerization activity (GO:0042803);;	--	--	--	--	Thyroid hormone-inducible hepatic protein Spot 14	Thyroid hormone-inducible hepatic protein OS=Mus musculus OX=10090 GN=Thrsp PE=1 SV=1	K	Transcription	thyroid hormone-inducible hepatic protein [Mus musculus]
Mus_musculus_newGene_11302	Mus_musculus_newGene_11302	91	57	137	276	207	273	1.62353	0.943294	1.970658	3.647751	3.255029	4.022559	0.00604358171096844	1.27036422205372	up	[L]	Replication, recombination and repair	Biological Process: negative regulation of transcription by RNA polymerase II (GO:0000122);; Biological Process: regulation of alternative mRNA splicing, via spliceosome (GO:0000381);; Biological Process: in utero embryonic development (GO:0001701);; Molecular Function: transcription coactivator activity (GO:0003713);; Molecular Function: RNA helicase activity (GO:0004004);; Molecular Function: c…	K12823|0|rno:287765|K12823 ATP-dependent RNA helicase DDX5/DBP2 [EC:3.6.4.13] | (RefSeq) Ddx5; DEAD-box helicase 5	Spliceosome (ko03040);; Transcriptional misregulation in cancer (ko05202);; Proteoglycans in cancer (ko05205)	[A]	RNA processing and modification	DEAD/DEAH box helicase;; Helicase conserved C-terminal domain;; P68HR (NUC004) repeat	Probable ATP-dependent RNA helicase DDX5 OS=Mus musculus OX=10090 GN=Ddx5 PE=1 SV=2	L	Replication, recombination and repair	unnamed protein product, partial [Mus musculus]
ENSMUSG00000025779	Ly96	102	132	77	355	73	362	4.331323	5.252511	2.649581	11.20526	2.739997	12.711482	0.0461803306930877	1.14230586985081	up	--	--	Molecular Function: lipopolysaccharide immune receptor activity (GO:0001875);; Molecular Function: protein binding (GO:0005515);; Cellular Component: extracellular space (GO:0005615);; Biological Process: inflammatory response (GO:0006954);; Cellular Component: intrinsic component of plasma membrane (GO:0031226);; Biological Process: positive regulation of lipopolysaccharide-mediated signaling pa…	K05400|6.37873e-114|mmu:17087|K05400 lymphocyte antigen 96 | (RefSeq) Ly96, ESOP-1, MD-2, MD2; lymphocyte antigen 96	NF-kappa B signaling pathway (ko04064);; Toll-like receptor signaling pathway (ko04620);; Salmonella infection (ko05132);; Pertussis (ko05133);; Toxoplasmosis (ko05145)	--	--	ML domain	Lymphocyte antigen 96 OS=Mus musculus OX=10090 GN=Ly96 PE=1 SV=1	O	Posttranslational modification, protein turnover, chaperones	lymphocyte antigen 96 isoform A precursor [Mus musculus]
ENSMUSG00000034459	Ifit1	144	317	258	568	324	1719	1.458399	3.005408	2.112224	4.265548	2.888742	14.390476	0.0010135712890238	1.74355396579381	up	[R]	General function prediction only	Molecular Function: RNA binding (GO:0003723);; Molecular Function: protein binding (GO:0005515);; Cellular Component: cytoplasm (GO:0005737);; Biological Process: cellular response to interferon-alpha (GO:0035457);; Biological Process: cellular response to interferon-beta (GO:0035458);; Biological Process: regulation of defense response to virus (GO:0050688);; Biological Process: cellular respons…	K14217|0|mmu:15957|K14217 interferon-induced protein with tetratricopeptide repeats 1 | (RefSeq) Ifit1, ISG56, Ifi56, P56; interferon-induced protein with tetratricopeptide repeats 1	Hepatitis C (ko05160)	[R]	General function prediction only	Tetratricopeptide repeat;; Tetratricopeptide repeat;; Tetratricopeptide repeat;; Tetratricopeptide repeat;; TPR repeat;; Tetratricopeptide repeat;; Tetratricopeptide repeat;; Tetratricopeptide repeat	Interferon-induced protein with tetratricopeptide repeats 1 OS=Mus musculus OX=10090 GN=Ifit1 PE=1 SV=2	S	Function unknown	interferon-induced protein with tetratricopeptide repeats 1 [Mus musculus]
ENSMUSG00000068747	Sort1	429	645	1116	302	420	198	1.701641	2.395186	3.573307	0.880602	1.456911	0.641544	0.000676144647452791	-1.34387520205933	down	--	--	Biological Process: ossification (GO:0001503);; Cellular Component: lysosomal membrane (GO:0005765);; Cellular Component: early endosome (GO:0005769);; Cellular Component: endoplasmic reticulum membrane (GO:0005789);; Cellular Component: cytosol (GO:0005829);; Cellular Component: plasma membrane (GO:0005886);; Cellular Component: clathrin-coated pit (GO:0005905);; Biological Process: intracellula…	K12388|0|mmu:20661|K12388 sortilin | (RefSeq) Sort1, 2900053A11Rik, AI852375, Ntr3, Ntsr3; sortilin 1	Lysosome (ko04142);; Neurotrophin signaling pathway (ko04722);; Cholesterol metabolism (ko04979)	[R]	General function prediction only	Sortilin, neurotensin receptor 3,;; Sortilin, neurotensin receptor 3, C-terminal;; BNR-Asp box repeat;; BNR/Asp-box repeat	Sortilin OS=Mus musculus OX=10090 GN=Sort1 PE=1 SV=1	U	Intracellular trafficking, secretion, and vesicular transport	PREDICTED: sortilin isoform X1 [Rattus norvegicus]
ENSMUSG00000058523	Mup5	930	5403	22259	2251	0	1781	27.126347	147.509964	524.420288	48.542782	0	42.812828	0.0340621312295767	-2.89636901240579	down	--	--	Molecular Function: mating pheromone activity (GO:0000772);; Molecular Function: insulin-activated receptor activity (GO:0005009);; Molecular Function: transporter activity (GO:0005215);; Molecular Function: pheromone binding (GO:0005550);; Cellular Component: extracellular space (GO:0005615);; Cellular Component: nucleus (GO:0005634);; Cellular Component: cytosol (GO:0005829);; Biological Proces…	--	--	--	--	Lipocalin / cytosolic fatty-acid binding protein family	Major urinary protein 5 OS=Mus musculus OX=10090 GN=Mup5 PE=2 SV=2	O	Posttranslational modification, protein turnover, chaperones	major urinary protein 5 precursor [Mus musculus]
ENSMUSG00000020032	Nuak1	84	162	218	44	88	23	0.405387	0.733292	0.852289	0.156259	0.374686	0.090359	0.00467178597742394	-1.6666113545549	down	[T]	Signal transduction mechanisms	Molecular Function: p53 binding (GO:0002039);; Molecular Function: protein serine/threonine kinase activity (GO:0004674);; Molecular Function: ATP binding (GO:0005524);; Cellular Component: nucleolus (GO:0005730);; Cellular Component: cytoplasm (GO:0005737);; Biological Process: protein phosphorylation (GO:0006468);; Biological Process: cellular response to DNA damage stimulus (GO:0006974);; Cell…	K08800|0|mmu:77976|K08800 NUAK family, SNF1-like kinase [EC:2.7.11.1] | (RefSeq) Nuak1, AU014801, AW494241, B230104P22Rik, Omphk1; NUAK family, SNF1-like kinase, 1	--	[R]	General function prediction only	Protein kinase domain;; Protein tyrosine kinase;; Haspin like kinase domain;; Lipopolysaccharide kinase (Kdo/WaaP) family;; RIO1 family	NUAK family SNF1-like kinase 1 OS=Mus musculus OX=10090 GN=Nuak1 PE=1 SV=1	T	Signal transduction mechanisms	ZNUAK family, SNF1-like kinase, 1, partial [Mus musculus]
ENSMUSG00000031309	Rps6ka3	257	425	575	1112	365	1295	0.954677	1.522014	1.748073	3.091322	1.192608	4.066293	0.0163143157871976	1.00898276174938	up	[T]	Signal transduction mechanisms	Molecular Function: magnesium ion binding (GO:0000287);; Biological Process: toll-like receptor signaling pathway (GO:0002224);; Molecular Function: translation initiation factor activity (GO:0003743);; Molecular Function: protein serine/threonine kinase activity (GO:0004674);; Molecular Function: ATP binding (GO:0005524);; Cellular Component: nucleus (GO:0005634);; Cellular Component: ribosome (…	K04373|0|mmu:110651|K04373 ribosomal protein S6 kinase alpha-1/2/3/6 [EC:2.7.11.1] | (RefSeq) Rps6ka3, MAPKAPK-1b, MPK-9, Rsk2, S6K-alpha3, p90RSK3, pp90RSK2; ribosomal protein S6 kinase polypeptide 3	MAPK signaling pathway (ko04010);; Oocyte meiosis (ko04114);; mTOR signaling pathway (ko04150);; Thermogenesis (ko04714);; Long-term potentiation (ko04720);; Neurotrophin signaling pathway (ko04722);; Progesterone-mediated oocyte maturation (ko04914);; Insulin resistance (ko04931);; Yersinia infection (ko05135)	[T]	Signal transduction mechanisms	Protein kinase domain;; Protein tyrosine kinase;; Kinase-like;; Lipopolysaccharide kinase (Kdo/WaaP) family;; Protein kinase C terminal domain;; Haspin like kinase domain;; Phosphotransferase enzyme family	Ribosomal protein S6 kinase alpha-3 OS=Mus musculus OX=10090 GN=Rps6ka3 PE=1 SV=2	T	Signal transduction mechanisms	ribosomal protein S6 kinase polypeptide 3, partial [Mus musculus]
ENSMUSG00000020075	Ddx21	972	916	1164	3814	1143	3745	5.555235	4.898497	5.369853	16.117771	5.74084	17.636189	0.000614573887150164	1.33827508361069	up	[L]	Replication, recombination and repair	--	K16911|0|mmu:56200|K16911 ATP-dependent RNA helicase DDX21 [EC:3.6.4.13] | (RefSeq) Ddx21, AI255159, AL022742, D10Ertd645e, D10Wsu42e; DExD box helicase 21	--	[A]	RNA processing and modification	DEAD/DEAH box helicase;; GUCT (NUC152) domain;; Helicase conserved C-terminal domain;; Type III restriction enzyme, res subunit	Nucleolar RNA helicase 2 OS=Mus musculus OX=10090 GN=Ddx21 PE=1 SV=3	L	Replication, recombination and repair	unnamed protein product [Mus musculus]
ENSMUSG00000023905	Tnfrsf12a	238	291	226	10505	920	10170	6.506226	7.442988	5.006135	213.429449	22.198852	230.095661	3.90890698167614e-12	4.63696717068387	up	--	--	Cellular Component: ruffle (GO:0001726);; Molecular Function: protein binding (GO:0005515);; Cellular Component: plasma membrane (GO:0005886);; Biological Process: substrate-dependent cell migration, cell attachment to substrate (GO:0006931);; Cellular Component: cell surface (GO:0009986);; Cellular Component: integral component of membrane (GO:0016021);; Biological Process: regulation of angioge…	K05149|4.96376e-58|mmu:27279|K05149 tumor necrosis factor receptor superfamily member 12A | (RefSeq) Tnfrsf12a, AI255180, C87282, Fn14, HPIP, TWEAK-R, TweakR; tumor necrosis factor receptor superfamily, member 12a	Cytokine-cytokine receptor interaction (ko04060)	--	--	Tumour necrosis factor receptor stn_TNFRSF12A_TNFR domain	Tumor necrosis factor receptor superfamily member 12A OS=Mus musculus OX=10090 GN=Tnfrsf12a PE=2 SV=1	U	Intracellular trafficking, secretion, and vesicular transport	tumor necrosis factor receptor superfamily member 12A isoform 1 precursor [Mus musculus]
ENSMUSG00000031681	Smad1	305	363	436	995	854	1833	2.643747	2.934417	3.015766	6.369371	6.500588	13.081882	5.54691816305168e-06	1.60912474952141	up	--	--	Biological Process: MAPK cascade (GO:0000165);; Molecular Function: RNA polymerase II cis-regulatory region sequence-specific DNA binding (GO:0000978);; Molecular Function: RNA polymerase II core promoter sequence-specific DNA binding (GO:0000979);; Molecular Function: DNA-binding transcription activator activity, RNA polymerase II-specific (GO:0001077);; Biological Process: ureteric bud developm…	K04676|0|mmu:17125|K04676 mothers against decapentaplegic homolog 1 | (RefSeq) Smad1, AI528653, Mad1, Madh1, Madr1, Mlp1, MusMLP, dwf-A, mMad1; SMAD family member 1	TGF-beta signaling pathway (ko04350);; Hippo signaling pathway (ko04390);; Signaling pathways regulating pluripotency of stem cells (ko04550);; Transcriptional misregulation in cancer (ko05202)	[TK]	Signal transduction mechanisms;; Transcription	MH2 domain;; MH1 domain;; Interferon-regulatory factor 3	Mothers against decapentaplegic homolog 1 OS=Mus musculus OX=10090 GN=Smad1 PE=1 SV=2	K	Transcription	unnamed protein product [Mus musculus]
ENSMUSG00000031255	Sytl4	70	61	63	32	27	25	0.554202	0.405225	0.387122	0.16916	0.168311	0.147764	0.00956029498146524	-1.37358483047506	down	--	--	Molecular Function: calcium ion binding (GO:0005509);; Molecular Function: calcium-dependent phospholipid binding (GO:0005544);; Cellular Component: nucleoplasm (GO:0005654);; Cellular Component: endosome (GO:0005768);; Cellular Component: centrosome (GO:0005813);; Biological Process: intracellular protein transport (GO:0006886);; Biological Process: vesicle fusion (GO:0006906);; Molecular Functi…	K17598|0|mmu:27359|K17598 synaptotagmin-like protein | (RefSeq) Sytl4, Gph, Slp4; synaptotagmin-like 4	--	[TU]	Signal transduction mechanisms;; Intracellular trafficking, secretion, and vesicular transport	C2 domain;; FYVE-type zinc finger	Synaptotagmin-like protein 4 OS=Mus musculus OX=10090 GN=Sytl4 PE=1 SV=1	S	Function unknown	synaptotagmin-like protein 4 isoform 1 [Mus musculus]
ENSMUSG00000047368	Abhd17b	428	381	622	2337	649	1349	4.662939	3.886808	5.476449	18.836811	6.212525	12.118048	0.000228836539953079	1.42109565693332	up	[T]	Signal transduction mechanisms	Cellular Component: extracellular region (GO:0005576);; Cellular Component: membrane (GO:0016020);; Molecular Function: hydrolase activity (GO:0016787);;	K01076|0|ngi:103741841|K01076 abhydrolase domain-containing protein 17 [EC:3.1.2.22] | (RefSeq) Abhd17b; abhydrolase domain containing 17B	--	[R]	General function prediction only	Serine aminopeptidase, S33;; Prolyl oligopeptidase family;; Alpha/beta hydrolase family;; alpha/beta hydrolase fold	Alpha/beta hydrolase domain-containing protein 17B OS=Rattus norvegicus OX=10116 GN=Abhd17b PE=1 SV=1	S	Function unknown	protein ABHD17B isoform X1 [Meriones unguiculatus]
Mus_musculus_newGene_9172	Mus_musculus_newGene_9172	11	10	55	194	1218	816	0.09673	0.084056	0.408547	1.315294	9.845679	6.181644	1.00543196633223e-10	4.86037938609217	up	--	--	--	--	--	[R]	General function prediction only	Matrix protein (MA), p15;; Gag polyprotein, inner coat protein p12;; Gag P30 core shell protein;; Zinc knuckle	--	S	Function unknown	truncated polyprotein [Mus musculus castaneus]
ENSMUSG00000028869	Gnl2	526	610	739	2000	1033	1841	5.997127	6.510737	6.804447	16.862017	10.342454	17.300297	0.000106083978170962	1.22276821175473	up	[J]	Translation, ribosomal structure and biogenesis	Molecular Function: GTPase activity (GO:0003924);; Molecular Function: GTP binding (GO:0005525);; Cellular Component: nucleolus (GO:0005730);; Cellular Component: membrane (GO:0016020);; Biological Process: ribosome biogenesis (GO:0042254);; Molecular Function: RNA binding (GO:0044822);;	K14537|0|mmu:230737|K14537 nuclear GTP-binding protein | (RefSeq) Gnl2, BC003262, HUMAUANTIG, Ngp-1; guanine nucleotide binding protein-like 2 (nucleolar)	Ribosome biogenesis in eukaryotes (ko03008)	[R]	General function prediction only	NGP1NT (NUC091) domain;; 50S ribosome-binding GTPase;; Ferrous iron transport protein B	Nucleolar GTP-binding protein 2 OS=Mus musculus OX=10090 GN=Gnl2 PE=1 SV=2	S	Function unknown	nucleolar GTP-binding protein 2 [Mus musculus]
ENSMUSG00000061758	Akr1b10	65	63	50	22	33	33	1.280104	1.146771	0.788972	0.315376	0.563931	0.54302	0.0338503217623921	-1.16890892976116	down	[Q]	Secondary metabolites biosynthesis, transport and catabolism	Molecular Function: retinal dehydrogenase activity (GO:0001758);; Molecular Function: alditol:NADP+ 1-oxidoreductase activity (GO:0004032);; Cellular Component: mitochondrion (GO:0005739);; Cellular Component: cytosol (GO:0005829);; Biological Process: farnesol catabolic process (GO:0016488);; Molecular Function: retinal binding (GO:0016918);; Biological Process: polyol metabolic process (GO:0019…	K00011|0|mmu:67861|K00011 aldehyde reductase [EC:1.1.1.21] | (RefSeq) Akr1b10, 2310005E10Rik, Akr1b16; aldo-keto reductase family 1, member B10 (aldose reductase)	Pentose and glucuronate interconversions (ko00040);; Fructose and mannose metabolism (ko00051);; Galactose metabolism (ko00052);; Glycerolipid metabolism (ko00561);; Folate biosynthesis (ko00790)	[R]	General function prediction only	Aldo/keto reductase family	Aldose reductase-related protein 1 OS=Mus musculus OX=10090 GN=Akr1b7 PE=1 SV=4	S	Function unknown	aldo-keto reductase family 1, member B10 [Mus musculus]
ENSMUSG00000036698	Ago2	319	556	624	1524	700	1654	0.622417	1.015831	0.984992	2.203693	1.202745	2.665013	0.000555681404789597	1.23379180296831	up	--	--	Molecular Function: RNA 7-methylguanosine cap binding (GO:0000340);; Cellular Component: P-body (GO:0000932);; Molecular Function: RNA polymerase II complex binding (GO:0000993);; Molecular Function: core promoter sequence-specific DNA binding (GO:0001047);; Molecular Function: double-stranded RNA binding (GO:0003725);; Molecular Function: single-stranded RNA binding (GO:0003727);; Molecular Func…	K11593|0|mmu:239528|K11593 eukaryotic translation initiation factor 2C | (RefSeq) Ago2, 1110029L17Rik, 2310051F07Rik, AI225898, AL022874, AW546247, Eif2c2, Gerp95, Gm10365, mKIAA4215; argonaute RISC catalytic subunit 2	--	[J]	Translation, ribosomal structure and biogenesis	Piwi domain;; Mid domain of argonaute;; N-terminal domain of argonaute;; PAZ domain;; Argonaute linker 1 domain;; Argonaute linker 2 domain	Protein argonaute-2 OS=Mus musculus OX=10090 GN=Ago2 PE=1 SV=3	J	Translation, ribosomal structure and biogenesis	protein argonaute-2 [Mus musculus]
ENSMUSG00000026064	Ptp4a1	198	59	18	9027	3933	6092	1.261756	0.347002	0.08796	42.522705	22.027559	31.986349	1.06193439478076e-14	5.81509845348933	up	[T]	Signal transduction mechanisms	--	K18041|2.10659e-114|umr:103657372|K18041 protein tyrosine phosphatase type IVA [EC:3.1.3.48] | (RefSeq) PTP4A1; protein tyrosine phosphatase type IVA, member 1	--	[T]	Signal transduction mechanisms	Dual specificity phosphatase, catalytic domain;; Protein-tyrosine phosphatase	Protein tyrosine phosphatase type IVA 1 OS=Rattus norvegicus OX=10116 GN=Ptp4a1 PE=1 SV=1	T	Signal transduction mechanisms	protein tyrosine phosphatase 4a1, isoform CRA_b, partial [Mus musculus]
ENSMUSG00000091387	Gcnt4	54	69	259	376	217	432	0.285443	0.339536	1.108022	1.474268	1.010634	1.888573	0.0129635275923532	1.35289058243749	up	--	--	Biological Process: inter-male aggressive behavior (GO:0002121);; Molecular Function: beta-1,3-galactosyl-O-glycosyl-glycoprotein beta-1,6-N-acetylglucosaminyltransferase activity (GO:0003829);; Cellular Component: Golgi apparatus (GO:0005794);; Cellular Component: integral component of membrane (GO:0016021);; Biological Process: thyroid hormone metabolic process (GO:0042403);; Biological Process…	K09663|0|mmu:218476|K09663 beta-1,6-N-acetylglucosaminyltransferase 4 [EC:2.4.1.-] | (RefSeq) Gcnt4, C2gnt3, Gm279, Gm73; glucosaminyl (N-acetyl) transferase 4, core 2 (beta-1,6-N-acetylglucosaminyltransferase)	Mucin type O-glycan biosynthesis (ko00512)	[G]	Carbohydrate transport and metabolism	Core-2/I-Branching enzyme	Beta-1,3-galactosyl-O-glycosyl-glycoprotein beta-1,6-N-acetylglucosaminyltransferase 4 OS=Mus musculus OX=10090 GN=Gcnt4 PE=3 SV=1	S	Function unknown	beta-1,3-galactosyl-O-glycosyl-glycoprotein beta-1,6-N-acetylglucosaminyltransferase 4 [Mus musculus]
ENSMUSG00000058443	Rpl10-ps3	107	106	72	263	269	964	3.738123	3.462738	2.034992	6.810774	8.285316	27.902882	5.88386837776943e-05	2.23494418708077	up	[J]	Translation, ribosomal structure and biogenesis	Biological Process: ribosomal large subunit assembly (GO:0000027);; Biological Process: nuclear-transcribed mRNA catabolic process, nonsense-mediated decay (GO:0000184);; Molecular Function: structural constituent of ribosome (GO:0003735);; Molecular Function: protein binding (GO:0005515);; Cellular Component: nucleus (GO:0005634);; Cellular Component: endoplasmic reticulum (GO:0005783);; Cellula…	K02866|5.66765e-161|cfr:102520221|K02866 large subunit ribosomal protein L10e | (RefSeq) RPL10; 60S ribosomal protein L10	Ribosome (ko03010)	[J]	Translation, ribosomal structure and biogenesis	Ribosomal protein L16p/L10e	60S ribosomal protein L10 OS=Rattus norvegicus OX=10116 GN=Rpl10 PE=1 SV=3	J	Translation, ribosomal structure and biogenesis	60S ribosomal protein L10 [Rattus norvegicus]
ENSMUSG00000033453	Adamts15	9	8	43	75	40	90	0.040238	0.033655	0.156343	0.25055	0.159187	0.33575	0.0105562274582129	1.69020298671489	up	--	--	Molecular Function: metalloendopeptidase activity (GO:0004222);; Cellular Component: extracellular matrix (GO:0005578);; Cellular Component: extracellular space (GO:0005615);; Biological Process: proteolysis (GO:0006508);; Biological Process: integrin-mediated signaling pathway (GO:0007229);; Molecular Function: heparin binding (GO:0008201);; Molecular Function: zinc ion binding (GO:0008270);; Ce…	K08629|0|mmu:235130|K08629 a disintegrin and metalloproteinase with thrombospondin motifs 15 [EC:3.4.24.-] | (RefSeq) Adamts15; a disintegrin-like and metallopeptidase (reprolysin type) with thrombospondin type 1 motif, 15	--	[O]	Posttranslational modification, protein turnover, chaperones	ADAM-TS Spacer 1;; Reprolysin family propeptide;; Reprolysin (M12B) family zinc metalloprotease;; Thrombospondin type 1 domain;; Metallo-peptidase family M12;; Metallo-peptidase family M12B Reprolysin-like	A disintegrin and metalloproteinase with thrombospondin motifs 15 OS=Mus musculus OX=10090 GN=Adamts15 PE=2 SV=2	S	Function unknown	A disintegrin and metalloproteinase with thrombospondin motifs 15 isoform 1 preproprotein [Mus musculus]
ENSMUSG00000071669	Snx29	80	218	193	19	36	29	0.836	2.138387	1.689313	0.13543	0.31055	0.241847	3.87864593600284e-06	-2.6381468028074	down	[D]	Cell cycle control, cell division, chromosome partitioning	Molecular Function: phosphatidylinositol binding (GO:0035091);; Cellular Component: extracellular exosome (GO:0070062);;	K17935|3.11313e-139|mmu:74478|K17935 sorting nexin-29 | (RefSeq) Snx29, 4933437K13Rik, Gm11170, Gm1737, Gm930, Rundc2a; sorting nexin 29	--	--	--	--	Sorting nexin-29 OS=Mus musculus OX=10090 GN=Snx29 PE=1 SV=2	S	Function unknown	Snx29 protein, partial [Mus musculus]
ENSMUSG00000000776	Polr3d	226	182	299	765	276	882	3.006267	2.248939	3.216371	7.542305	3.233847	9.679885	0.00258091581176429	1.28540166795159	up	--	--	Cellular Component: nuclear chromatin (GO:0000790);; Molecular Function: RNA polymerase III activity (GO:0001056);; Molecular Function: DNA binding (GO:0003677);; Molecular Function: chromatin binding (GO:0003682);; Cellular Component: RNA polymerase III complex (GO:0005666);; Biological Process: transcription by RNA polymerase III (GO:0006383);; Biological Process: positive regulation of interfe…	K03026|0|mmu:67065|K03026 DNA-directed RNA polymerase III subunit RPC4 | (RefSeq) Polr3d, 2810426M17Rik, 44kDa, AI326118, AW489084, BN51T, RPC4, TSBN51; polymerase (RNA) III (DNA directed) polypeptide D	RNA polymerase (ko03020);; Cytosolic DNA-sensing pathway (ko04623)	[K]	Transcription	RNA polymerase III RPC4	DNA-directed RNA polymerase III subunit RPC4 OS=Mus musculus OX=10090 GN=Polr3d PE=2 SV=2	K	Transcription	polymerase (RNA) III (DNA directed) polypeptide D, isoform CRA_b, partial [Mus musculus]
ENSMUSG00000025586	Cpeb1	37	27	41	118	40	181	0.322929	0.212414	0.280865	0.753552	0.301449	1.355293	0.0117762039869054	1.52720164103968	up	--	--	Molecular Function: nucleotide binding (GO:0000166);; Molecular Function: translation repressor activity, mRNA regulatory element binding (GO:0000900);; Cellular Component: P-body (GO:0000932);; Molecular Function: protein binding (GO:0005515);; Cellular Component: nucleoplasm (GO:0005654);; Cellular Component: centrosome (GO:0005813);; Biological Process: mRNA processing (GO:0006397);; Biologica…	K02602|0|mmu:12877|K02602 cytoplasmic polyadenylation element-binding protein | (RefSeq) Cpeb1, AU024112, Cpe-bp1, Cpeb, mCPEB, mCpeb-1; cytoplasmic polyadenylation element binding protein 1	Oocyte meiosis (ko04114);; Progesterone-mediated oocyte maturation (ko04914)	[J]	Translation, ribosomal structure and biogenesis	Cytoplasmic polyadenylation element-binding protein 1 N-terminus;; RNA recognition motif;; Cytoplasmic polyadenylation element-binding protein ZZ domain;; RNA recognition motif. (a.k.a. RRM, RBD, or RNP domain)	Cytoplasmic polyadenylation element-binding protein 1 OS=Mus musculus OX=10090 GN=Cpeb1 PE=1 SV=1	S	Function unknown	cytoplasmic polyadenylation element-binding protein 1 isoform 2 [Mus musculus]
ENSMUSG00000058152	Chsy3	65	128	123	674	72	500	0.595893	1.102709	0.912633	4.58573	0.577485	3.789592	0.00335336387484244	1.80418913191437	up	--	--	--	K13499|0|mmu:78923|K13499 chondroitin sulfate synthase [EC:2.4.1.175 2.4.1.226] | (RefSeq) Chsy3, 4833446K15Rik, AI662215; chondroitin sulfate synthase 3	Glycosaminoglycan biosynthesis - chondroitin sulfate / dermatan sulfate (ko00532)	[G]	Carbohydrate transport and metabolism	Chondroitin N-acetylgalactosaminyltransferase;; Fringe-like;; N-terminal domain of galactosyltransferase	Chondroitin sulfate synthase 3 OS=Mus musculus OX=10090 GN=Chsy3 PE=2 SV=3	S	Function unknown	mKIAA4168 protein, partial [Mus musculus]
ENSMUSG00000025959	Klf7	108	166	240	110	91	55	0.378556	0.54622	0.681147	0.28452	0.280674	0.165768	0.019418534082367	-1.13072531151243	down	--	--	Molecular Function: DNA binding (GO:0003677);; Molecular Function: DNA-binding transcription factor activity (GO:0003700);; Cellular Component: nucleus (GO:0005634);; Biological Process: axon guidance (GO:0007411);; Biological Process: positive regulation of transcription, DNA-templated (GO:0045893);; Molecular Function: metal ion binding (GO:0046872);; Biological Process: dendrite morphogenesis …	K09207|5.16965e-168|ecb:100066360|K09207 krueppel-like factor 6/7 | (RefSeq) KLF7; Krueppel-like factor 7	--	[R]	General function prediction only	Zinc finger, C2H2 type;; C2H2-type zinc finger	Krueppel-like factor 7 OS=Mus musculus OX=10090 GN=Klf7 PE=2 SV=1	S	Function unknown	Kruppel-like factor 7 (ubiquitous), isoform CRA_b, partial [Mus musculus]
ENSMUSG00000039678	Tbc1d13	394	570	738	289	355	204	3.140442	4.655564	5.101603	2.175752	2.509813	1.330894	0.00202718350948431	-1.1225533742871	down	--	--	Molecular Function: GTPase activator activity (GO:0005096);; Cellular Component: intracellular (GO:0005622);; Biological Process: intracellular protein transport (GO:0006886);; Cellular Component: endomembrane system (GO:0012505);; Molecular Function: Rab GTPase binding (GO:0017137);; Biological Process: regulation of vesicle fusion (GO:0031338);; Biological Process: activation of GTPase activity…	--	--	[R]	General function prediction only	Rab-GTPase-TBC domain	TBC1 domain family member 13 OS=Mus musculus OX=10090 GN=Tbc1d13 PE=1 SV=1	S	Function unknown	TBC1 domain family member 13 [Mus musculus]
ENSMUSG00000029684	Wasl	1687	1790	2327	4698	2925	5304	10.487578	10.408795	11.650692	21.667534	15.964307	27.103338	0.00144017677038411	1.00855157688687	up	--	--	Cellular Component: Golgi membrane (GO:0000139);; Molecular Function: actin binding (GO:0003779);; Cellular Component: nucleus (GO:0005634);; Cellular Component: cytosol (GO:0005829);; Biological Process: regulation of transcription, DNA-templated (GO:0006355);; Biological Process: vesicle budding from membrane (GO:0006900);; Biological Process: mitotic cell cycle (GO:0007067);; Biological Proces…	K23612|4.49641e-176|mmu:73178|K23612 neural Wiskott-Aldrich syndrome protein | (RefSeq) Wasl, 2900021I12Rik, 3110031I02Rik, N-WASP; WASP like actin nucleation promoting factor	Endocytosis (ko04144);; Adherens junction (ko04520);; Regulation of actin cytoskeleton (ko04810);; Bacterial invasion of epithelial cells (ko05100);; Salmonella infection (ko05132);; Yersinia infection (ko05135)	[TZ]	Signal transduction mechanisms;; Cytoskeleton	WH1 domain;; P21-Rho-binding domain;; WH2 motif	Neural Wiskott-Aldrich syndrome protein OS=Mus musculus OX=10090 GN=Wasl PE=1 SV=1	S	Function unknown	Wiskott-Aldrich syndrome-like (human), isoform CRA_b [Mus musculus]
ENSMUSG00000029352	Crybb3	28	385	83	21	7	77	0.897859	11.979345	2.182495	0.468689	0.173423	2.090352	0.010303522268968	-2.36136362682653	down	--	--	Molecular Function: structural constituent of eye lens (GO:0005212);; Biological Process: visual perception (GO:0007601);;	K23482|8.2112e-143|mmu:12962|K23482 beta-crystallin | (RefSeq) Crybb3, AI852419; crystallin, beta B3	--	--	--	Beta/Gamma crystallin	Beta-crystallin B3 OS=Mus musculus OX=10090 GN=Crybb3 PE=2 SV=3	O	Posttranslational modification, protein turnover, chaperones	beta-crystallin B3 [Mus musculus]
ENSMUSG00000021493	Pdlim7	159	124	120	309	228	388	2.677903	1.887095	1.708645	3.955704	3.276991	5.188871	0.0197296876741948	1.02166323544425	up	--	--	Cellular Component: stress fiber (GO:0001725);; Cellular Component: ruffle (GO:0001726);; Molecular Function: protein binding (GO:0005515);; Cellular Component: nucleus (GO:0005634);; Cellular Component: cytoplasm (GO:0005737);; Cellular Component: cell-cell junction (GO:0005911);; Cellular Component: focal adhesion (GO:0005925);; Biological Process: multicellular organism development (GO:0007275…	K19867|3.65756e-72|cge:100770789|K19867 LIM domain-binding protein 3 | (RefSeq) Pdlim7; PDZ and LIM domain protein 7 isoform X2	--	[TZ]	Signal transduction mechanisms;; Cytoskeleton	PDZ domain (Also known as DHR or GLGF)	PDZ and LIM domain protein 7 OS=Mus musculus OX=10090 GN=Pdlim7 PE=1 SV=1	S	Function unknown	PDZ and LIM domain 7, isoform CRA_g [Mus musculus]
ENSMUSG00000015340	Cybb	280	652	819	411	136	383	1.590525	3.464417	3.75232	1.723166	0.675298	1.790777	0.0196685724648078	-1.04043086921902	down	[T]	Signal transduction mechanisms	Molecular Function: voltage-gated ion channel activity (GO:0005244);; Cellular Component: nuclear envelope (GO:0005635);; Cellular Component: mitochondrion (GO:0005739);; Cellular Component: rough endoplasmic reticulum (GO:0005791);; Cellular Component: Golgi apparatus (GO:0005794);; Biological Process: inflammatory response (GO:0006954);; Biological Process: response to nutrient (GO:0007584);; M…	K21421|0|mmu:13058|K21421 NADPH oxidase 2 [EC:1.-.-.-] | (RefSeq) Cybb, C88302, CGD91-phox, Cgd, Cyd, Nox2, gp91-1, gp91phox; cytochrome b-245, beta polypeptide	HIF-1 signaling pathway (ko04066);; Phagosome (ko04145);; Ferroptosis (ko04216);; Necroptosis (ko04217);; NOD-like receptor signaling pathway (ko04621);; Leukocyte transendothelial migration (ko04670);; AGE-RAGE signaling pathway in diabetic complications (ko04933);; Alzheimer disease (ko05010);; Prion disease (ko05020);; Leishmaniasis (ko05140)	[PQ]	Inorganic ion transport and metabolism;; Secondary metabolites biosynthesis, transport and catabolism	Ferric reductase NAD binding domain;; Ferric reductase like transmembrane component;; FAD-binding domain;; Oxidoreductase FAD-binding domain	Cytochrome b-245 heavy chain OS=Mus musculus OX=10090 GN=Cybb PE=1 SV=1	U	Intracellular trafficking, secretion, and vesicular transport	cytochrome b-245 heavy chain [Mus musculus]
ENSMUSG00000038648	Creb3l2	893	1465	533	2682	905	3446	3.403923	5.22235	1.638211	7.555576	3.029409	10.819395	0.020901224267584	1.08550675314768	up	--	--	Molecular Function: RNA polymerase II cis-regulatory region sequence-specific DNA binding (GO:0000978);; Molecular Function: DNA-binding transcription activator activity, RNA polymerase II-specific (GO:0001077);; Biological Process: chondrocyte differentiation (GO:0002062);; Cellular Component: nucleoplasm (GO:0005654);; Cellular Component: endoplasmic reticulum membrane (GO:0005789);; Biological…	K09048|0|mmu:208647|K09048 cyclic AMP-responsive element-binding protein 3 | (RefSeq) Creb3l2, BBF2H7, C530025K05Rik, SCIRR69; cAMP responsive element binding protein 3-like 2	cGMP-PKG signaling pathway (ko04022);; cAMP signaling pathway (ko04024);; PI3K-Akt signaling pathway (ko04151);; AMPK signaling pathway (ko04152);; Longevity regulating pathway (ko04211);; Adrenergic signaling in cardiomyocytes (ko04261);; TNF signaling pathway (ko04668);; Thermogenesis (ko04714);; Cholinergic synapse (ko04725);; Dopaminergic synapse (ko04728);; Insulin secretion (ko04911);; Estr…	--	--	bZIP transcription factor;; Basic region leucine zipper;; bZIP Maf transcription factor	Cyclic AMP-responsive element-binding protein 3-like protein 2 OS=Mus musculus OX=10090 GN=Creb3l2 PE=1 SV=1	K	Transcription	cyclic AMP-responsive element-binding protein 3-like protein 2 [Mus musculus]
ENSMUSG00000001983	Taco1	440	553	618	290	303	217	8.586002	10.092264	9.728991	4.174169	5.189173	3.486336	0.000920243911866963	-1.1310236446701	down	[KJ]	Transcription;; Translation, ribosomal structure and biogenesis	--	K18189|0|mmu:70207|K18189 translational activator of cytochrome c oxidase 1 | (RefSeq) Taco1, 2310066I18Rik, Ccdc44; translational activator of mitochondrially encoded cytochrome c oxidase I	--	[S]	Function unknown	Transcriptional regulator	Translational activator of cytochrome c oxidase 1 OS=Mus musculus OX=10090 GN=Taco1 PE=1 SV=1	K	Transcription	translational activator of cytochrome c oxidase 1 [Mus musculus]
ENSMUSG00000024036	Slc37a1	198	357	363	588	491	2125	1.591633	2.693038	2.367519	3.538433	3.497696	14.175088	0.000733713049956342	1.69777868562829	up	[G]	Carbohydrate transport and metabolism	Biological Process: carbohydrate transport (GO:0008643);; Biological Process: glucose-6-phosphate transport (GO:0015760);; Cellular Component: integral component of endoplasmic reticulum membrane (GO:0030176);; Biological Process: phosphate ion transmembrane transport (GO:0035435);; Molecular Function: glucose 6-phosphate:inorganic phosphate antiporter activity (GO:0061513);;	K13783|0|mmu:224674|K13783 MFS transporter, OPA family, solute carrier family 37 (glycerol-3-phosphate transporter), member 1/2 | (RefSeq) Slc37a1, G3PP; solute carrier family 37 (glycerol-3-phosphate transporter), member 1	--	[G]	Carbohydrate transport and metabolism	Major Facilitator Superfamily	Glucose-6-phosphate exchanger SLC37A1 OS=Mus musculus OX=10090 GN=Slc37a1 PE=2 SV=1	G	Carbohydrate transport and metabolism	glucose-6-phosphate exchanger SLC37A1 [Mus musculus]
ENSMUSG00000000247	Lhx2	21	63	112	17	47	12	0.198657	0.613059	0.857209	0.115052	0.396522	0.089123	0.0448202751233513	-1.40785179621047	down	--	--	Molecular Function: RNA polymerase II cis-regulatory region sequence-specific DNA binding (GO:0000978);; Molecular Function: obsolete transcription factor activity, RNA polymerase II transcription factor binding (GO:0001076);; Biological Process: neural tube closure (GO:0001843);; Biological Process: hair follicle development (GO:0001942);; Molecular Function: chromatin binding (GO:0003682);; Mol…	K09373|0|rno:296706|K09373 LIM homeobox protein 2/9 | (RefSeq) Lhx2, LH2A, Lh-2; LIM homeobox 2	--	[R]	General function prediction only	LIM domain;; Homeobox domain;; Homeobox KN domain	LIM/homeobox protein Lhx2 OS=Mus musculus OX=10090 GN=Lhx2 PE=1 SV=1	K	Transcription	LIM/homeobox protein Lhx2 isoform a [Mus musculus]
ENSMUSG00000041313	Slc7a1	31	45	33	204	27	101	0.113945	0.155111	0.097831	0.564498	0.086368	0.311715	0.0310571904294067	1.39001914014803	up	[E]	Amino acid transport and metabolism	Molecular Function: L-ornithine transmembrane transporter activity (GO:0000064);; Cellular Component: integral component of plasma membrane (GO:0005887);; Molecular Function: arginine transmembrane transporter activity (GO:0015181);; Molecular Function: L-lysine transmembrane transporter activity (GO:0015189);; Molecular Function: antiporter activity (GO:0015297);; Biological Process: regulation …	K13863|0|mmu:11987|K13863 solute carrier family 7 (cationic amino acid transporter), member 1 | (RefSeq) Slc7a1, 4831426K01Rik, AI447493, Atrc-1, Atrc1, Cat1, Rec-1, Rev-1, mCAT-1; solute carrier family 7 (cationic amino acid transporter, y+ system), member 1	MicroRNAs in cancer (ko05206)	[E]	Amino acid transport and metabolism	Amino acid permease;; Amino acid permease;; C-terminus of AA_permease	High affinity cationic amino acid transporter 1 OS=Mus musculus OX=10090 GN=Slc7a1 PE=1 SV=1	E	Amino acid transport and metabolism	solute carrier family 7 (cationic amino acid transporter, y+ system), member 1, partial [Mus musculus]
ENSMUSG00000022476	Polr3h	276	399	363	821	599	1195	2.925442	3.958764	3.111597	6.438395	5.589737	10.448879	0.000584093673012725	1.19010503534872	up	[K]	Transcription	Molecular Function: RNA polymerase III activity (GO:0001056);; Molecular Function: DNA binding (GO:0003677);; Cellular Component: RNA polymerase III complex (GO:0005666);; Cellular Component: centrosome (GO:0005813);; Biological Process: transcription initiation from RNA polymerase III promoter (GO:0006384);; Biological Process: innate immune response (GO:0045087);; Biological Process: defense re…	K03022|3.50059e-130|mcf:101925613|K03022 DNA-directed RNA polymerase III subunit RPC8 | (RefSeq) POLR3H; RNA polymerase III subunit H	RNA polymerase (ko03020);; Cytosolic DNA-sensing pathway (ko04623)	[K]	Transcription	RNA polymerase III subunit Rpc25;; SHS2 domain found in N terminus of Rpb7p/Rpc25p/MJ0397	DNA-directed RNA polymerase III subunit RPC8 OS=Mus musculus OX=10090 GN=Polr3h PE=1 SV=2	K	Transcription	PREDICTED: DNA-directed RNA polymerase III subunit RPC8 isoform X1 [Marmota marmota marmota]
ENSMUSG00000045930	Clec14a	476	632	638	264	286	60	2.8109	3.490548	3.039638	1.149832	1.484217	0.289093	0.000551520143479653	-1.66825044551854	down	--	--	Biological Process: cell migration involved in sprouting angiogenesis (GO:0002042);; Cellular Component: external side of plasma membrane (GO:0009897);; Cellular Component: integral component of membrane (GO:0016021);; Molecular Function: carbohydrate binding (GO:0030246);; Cellular Component: extracellular matrix (GO:0031012);; Cellular Component: extracellular exosome (GO:0070062);; Molecular F…	K17528|0|mmu:66864|K17528 C-type lectin domain family 14 member A | (RefSeq) Clec14a, 1200003C23Rik, AI642649; C-type lectin domain family 14, member a	--	--	--	--	C-type lectin domain family 14 member A OS=Mus musculus OX=10090 GN=Clec14a PE=1 SV=2	O	Posttranslational modification, protein turnover, chaperones	C-type lectin domain family 14, member a, partial [Mus musculus]
Mus_musculus_newGene_7024	Mus_musculus_newGene_7024	170	171	94	585	487	962	1.551123	1.056424	0.424699	2.455665	3.164207	5.495453	2.25344481818713e-06	2.04257607024961	up	[FV]	Nucleotide transport and metabolism;; Defense mechanisms	--	--	--	[R]	General function prediction only	Retroviral GAG p10 protein;; Integrase core domain;; GAG-polyprotein viral zinc-finger;; Reverse transcriptase (RNA-dependent DNA polymerase)	IgE-binding protein OS=Mus musculus OX=10090 GN=Iap PE=2 SV=1	L	Replication, recombination and repair	TPA: pol protein, partial [Mus musculus]
ENSMUSG00000040463	Mybbp1a	1306	1374	1544	4400	1940	4942	8.089025	7.960014	7.719859	20.145025	10.560889	25.220663	0.000401235509541586	1.25348007550826	up	--	--	Molecular Function: core promoter sequence-specific DNA binding (GO:0001047);; Biological Process: osteoblast differentiation (GO:0001649);; Molecular Function: transcription corepressor activity (GO:0003714);; Molecular Function: DNA-directed DNA polymerase activity (GO:0003887);; Cellular Component: nucleolus (GO:0005730);; Cellular Component: cytoplasm (GO:0005737);; Biological Process: nucleo…	K02331|0|mmu:18432|K02331 DNA polymerase phi [EC:2.7.7.7] | (RefSeq) Mybbp1a, AL024407, AU019902, P160, p160MBP, p67MBP; MYB binding protein (P160) 1a	--	[K]	Transcription	DNA polymerase phi	Myb-binding protein 1A OS=Mus musculus OX=10090 GN=Mybbp1a PE=1 SV=2	S	Function unknown	myb-binding protein 1A [Mus musculus]
ENSMUSG00000028989	Angptl7	47	46	70	21	11	41	0.585965	0.531857	0.707049	0.187687	0.114322	0.42084	0.0303555750424091	-1.28652079594262	down	--	--	--	--	--	[R]	General function prediction only	Fibrinogen beta and gamma chains, C-terminal globular domain	Angiopoietin-related protein 7 OS=Mus musculus OX=10090 GN=Angptl7 PE=2 SV=1	S	Function unknown	angiopoietin-related protein 7 precursor [Mus musculus]
ENSMUSG00000012428	Steap4	3718	3161	2673	21349	8047	65320	31.819059	25.300995	18.458637	135.031464	60.512489	460.478729	1.47314267665695e-07	3.14184586300663	up	[R]	General function prediction only	--	K19876|0|mmu:117167|K19876 metalloreductase STEAP4 [EC:1.16.1.-] | (RefSeq) Steap4, 1110021O17Rik, AI481214, Tiarp, Tnfaip9; STEAP family member 4	--	--	--	NADP oxidoreductase coenzyme F420-dependent;; Ferric reductase like transmembrane component	Metalloreductase STEAP4 OS=Mus musculus OX=10090 GN=Steap4 PE=1 SV=1	S	Function unknown	metalloreductase STEAP4 [Mus musculus]
ENSMUSG00000041594	Tmtc4	87	138	212	59	63	39	0.698386	1.015493	1.346863	0.340278	0.430842	0.247896	0.00238935698990963	-1.54730896029108	down	[M]	Cell wall/membrane/envelope biogenesis	Cellular Component: integral component of membrane (GO:0016021);;	K23424|0|mmu:70551|K23424 protein O-mannosyl-transferase [EC:2.4.1.-] | (RefSeq) Tmtc4, 4930403J22Rik, 5730419O14Rik; transmembrane and tetratricopeptide repeat containing 4	--	[R]	General function prediction only	Tetratricopeptide repeat;; Domain of unknown function (DUF1736);; Tetratricopeptide repeat;; Tetratricopeptide repeat;; Tetratricopeptide repeat;; Tetratricopeptide repeat;; TPR repeat;; Tetratricopeptide repeat;; Tetratricopeptide repeat;; Tetratricopeptide repeat;; Tetratricopeptide repeat;; Tetratricopeptide repeat	Transmembrane and TPR repeat-containing protein 4 OS=Mus musculus OX=10090 GN=Tmtc4 PE=2 SV=1	S	Function unknown	transmembrane and tetratricopeptide repeat containing 4, isoform CRA_c, partial [Mus musculus]
ENSMUSG00000054321	Taf4b	54	64	46	177	82	264	0.280048	0.314009	0.192779	0.682798	0.373966	1.141204	0.00622273300790528	1.49884237411415	up	--	--	Molecular Function: RNA polymerase II general transcription initiation factor activity (GO:0001075);; Molecular Function: DNA binding (GO:0003677);; Molecular Function: transcription coactivator activity (GO:0003713);; Cellular Component: transcription factor TFIID complex (GO:0005669);; Cellular Component: nucleolus (GO:0005730);; Cellular Component: cytoplasm (GO:0005737);; Biological Process: …	K03129|0|mmu:72504|K03129 transcription initiation factor TFIID subunit 4 | (RefSeq) Taf4b, 105kDa, 2610524B04Rik, 4932409F03Rik, AW987595, TAFII-105, TAFII105, Taf2c2; TATA-box binding protein associated factor 4b	Basal transcription factors (ko03022);; Huntington disease (ko05016)	[K]	Transcription	Transcription initiation factor TFIID component TAF4 family;; NHR1 homology to TAF	Transcription initiation factor TFIID subunit 4B OS=Mus musculus OX=10090 GN=Taf4b PE=2 SV=1	K	Transcription	transcription initiation factor TFIID subunit 4B [Mus musculus]
ENSMUSG00000001632	Brpf1	307	330	502	935	710	966	1.748756	1.772794	2.333446	4.140437	3.521146	4.667576	0.000691617662027043	1.06367626518184	up	--	--	--	K11348|0|mmu:78783|K11348 bromodomain and PHD finger-containing protein 1 | (RefSeq) Brpf1, 4833438B11Rik, 4930540D11Rik, Brpf2; bromodomain and PHD finger containing, 1	--	[R]	General function prediction only	PHD-zinc-finger like domain;; Enhancer of polycomb-like;; PHD-like zinc-binding domain;; Bromodomain;; PWWP domain;; PHD-finger;; PHD-finger	Peregrin OS=Mus musculus OX=10090 GN=Brpf1 PE=1 SV=1	BK	Chromatin structure and dynamics;; Transcription	peregrin isoform 1 [Mus musculus]
ENSMUSG00000003810	Mast2	327	395	464	1443	688	1751	1.624892	1.77687	1.769184	5.097954	3.002421	6.928325	1.04694207558518e-05	1.5608912167627	up	[T]	Signal transduction mechanisms	Molecular Function: magnesium ion binding (GO:0000287);; Molecular Function: protein serine/threonine kinase activity (GO:0004674);; Molecular Function: ATP binding (GO:0005524);; Cellular Component: cytoplasm (GO:0005737);; Biological Process: cytoskeleton organization (GO:0007010);; Molecular Function: microtubule binding (GO:0008017);; Cellular Component: microtubule cytoskeleton (GO:0015630);…	K08789|0|mmu:17776|K08789 microtubule-associated serine/threonine kinase [EC:2.7.11.1] | (RefSeq) Mast2, MAST205, Mtssk; microtubule associated serine/threonine kinase 2	--	[TR]	Signal transduction mechanisms;; General function prediction only	Domain of unknown function (DUF1908);; Protein kinase domain;; Protein tyrosine kinase;; PDZ domain (Also known as DHR or GLGF);; PDZ domain	Microtubule-associated serine/threonine-protein kinase 2 OS=Mus musculus OX=10090 GN=Mast2 PE=1 SV=1	T	Signal transduction mechanisms	microtubule-associated serine/threonine-protein kinase 2 isoform 1 [Mus musculus]
ENSMUSG00000014329	Bicc1	66	146	136	38	80	51	0.32779	0.680624	0.56251	0.136641	0.345557	0.216918	0.0353395206388364	-1.13810603338846	down	--	--	--	K18756|0|mmu:83675|K18756 protein bicaudal C | (RefSeq) Bicc1, Bic-C, bpk, jcpk; BicC family RNA binding protein 1	--	--	--	KH domain;; SAM domain (Sterile alpha motif);; SAM domain (Sterile alpha motif)	Protein bicaudal C homolog 1 OS=Mus musculus OX=10090 GN=Bicc1 PE=1 SV=1	S	Function unknown	protein bicaudal C homolog 1 isoform 1 [Mus musculus]
ENSMUSG00000025612	Bach1	766	992	952	2501	1384	3085	3.523032	4.266549	3.533952	8.504135	5.596567	11.693424	0.0002832734137811	1.2080260621447	up	--	--	Biological Process: regulation of transcription involved in G1/S transition of mitotic cell cycle (GO:0000083);; Biological Process: regulation of transcription involved in G2/M transition of mitotic cell cycle (GO:0000117);; Biological Process: negative regulation of transcription by RNA polymerase II (GO:0000122);; Molecular Function: RNA polymerase II cis-regulatory region sequence-specific DN…	K09042|0|mmu:12013|K09042 transcription regulator BACH | (RefSeq) Bach1, 6230421P05Rik, AI323795; BTB and CNC homology 1, basic leucine zipper transcription factor 1	--	[K]	Transcription	BTB/POZ domain;; bZIP Maf transcription factor;; bZIP transcription factor;; Basic region leucine zipper	Transcription regulator protein BACH1 OS=Mus musculus OX=10090 GN=Bach1 PE=1 SV=1	K	Transcription	transcription regulator protein BACH1 [Mus musculus]
ENSMUSG00000066152	Slc31a2	797	2328	711	1441	370	372	12.9263	32.293373	8.898599	17.60009	4.815015	4.697679	0.0490164822253213	-1.04175394751213	down	--	--	Molecular Function: copper ion transmembrane transporter activity (GO:0005375);; Molecular Function: protein binding (GO:0005515);; Cellular Component: late endosome (GO:0005770);; Biological Process: cellular copper ion homeostasis (GO:0006878);; Cellular Component: integral component of membrane (GO:0016021);; Cellular Component: recycling endosome (GO:0055037);; Biological Process: regulation …	K14687|1.32153e-83|mmu:20530|K14687 solute carrier family 31 (copper transporter), member 2 | (RefSeq) Slc31a2, AI604396, CTR2; solute carrier family 31, member 2	--	[P]	Inorganic ion transport and metabolism	Ctr copper transporter family	Probable low affinity copper uptake protein 2 OS=Mus musculus OX=10090 GN=Slc31a2 PE=1 SV=1	P	Inorganic ion transport and metabolism	probable low affinity copper uptake protein 2 isoform 1 [Mus musculus]
ENSMUSG00000062585	Cnr2	71	134	112	43	31	12	0.495558	0.895508	0.646857	0.220117	0.189096	0.063575	0.000438571247191443	-2.03668838403918	down	--	--	Biological Process: response to amphetamine (GO:0001975);; Molecular Function: cannabinoid receptor activity (GO:0004949);; Cellular Component: integral component of membrane (GO:0016021);; Biological Process: sensory perception of pain (GO:0019233);; Cellular Component: dendrite (GO:0030425);; Biological Process: leukocyte chemotaxis (GO:0030595);; Cellular Component: extrinsic component of cyto…	K04278|0|mmu:12802|K04278 cannabinoid receptor 2 | (RefSeq) Cnr2, CB-2, CB2, CB2-R; cannabinoid receptor 2 (macrophage)	Neuroactive ligand-receptor interaction (ko04080)	[R]	General function prediction only	7 transmembrane receptor (rhodopsin family);; Olfactory receptor	Cannabinoid receptor 2 OS=Mus musculus OX=10090 GN=Cnr2 PE=1 SV=1	U	Intracellular trafficking, secretion, and vesicular transport	cannabinoid receptor 2 [Mus caroli]
ENSMUSG00000056492	Adgrf5	638	814	1171	336	688	324	2.261476	2.850661	3.211548	1.538778	2.158131	0.841922	0.00477846328837186	-1.05743294351696	down	--	--	Molecular Function: G protein-coupled receptor activity (GO:0004930);; Cellular Component: plasma membrane (GO:0005886);; Biological Process: energy reserve metabolic process (GO:0006112);; Biological Process: cell surface receptor signaling pathway (GO:0007166);; Biological Process: G protein-coupled receptor signaling pathway (GO:0007186);; Cellular Component: cell surface (GO:0009986);; Cellul…	K08458|0|mmu:224792|K08458 adhesion G-protein coupled receptor F5 | (RefSeq) Adgrf5, 8430401C09Rik, 9330185D23, AI528491, Gpr116, mKIAA0758; adhesion G protein-coupled receptor F5	--	[T]	Signal transduction mechanisms	7 transmembrane receptor (Secretin family);; GPCR proteolysis site, GPS, motif;; Immunoglobulin domain;; Immunoglobulin domain;; SEA domain;; Immunoglobulin I-set domain;; GPCR-Autoproteolysis INducing (GAIN) domain;; Immunoglobulin domain	Adhesion G protein-coupled receptor F5 OS=Mus musculus OX=10090 GN=Adgrf5 PE=1 SV=1	S	Function unknown	adhesion G protein-coupled receptor F5 isoform 1 precursor [Mus musculus]
ENSMUSG00000039911	Spsb1	21	31	59	371	40	291	0.174847	0.245974	0.429697	2.442589	0.306422	2.144212	0.000288275513275341	2.51211468823351	up	--	--	Molecular Function: ubiquitin-protein transferase activity (GO:0004842);; Cellular Component: cytoplasm (GO:0005737);; Biological Process: intracellular signal transduction (GO:0035556);;	K10343|0|mmu:74646|K10343 SPRY domain-containing SOCS box protein 1/4 | (RefSeq) Spsb1, 1110014L01Rik, 4930422J18Rik, AI596360, AI854583, SSB-1, SSB1; splA/ryanodine receptor domain and SOCS box containing 1	--	[R]	General function prediction only	SPRY domain;; SOCS box	SPRY domain-containing SOCS box protein 1 OS=Mus musculus OX=10090 GN=Spsb1 PE=1 SV=1	O	Posttranslational modification, protein turnover, chaperones	hypothetical protein A6R68_13977 [Neotoma lepida]
ENSMUSG00000058672	Tubb2a	3065	2129	1292	16250	4507	17360	51.403378	33.392025	17.48317	201.415115	66.415161	239.820282	3.61012360968283e-06	2.32302878161544	up	--	--	Biological Process: G2/M transition of mitotic cell cycle (GO:0000086);; Biological Process: mRNA splicing, via spliceosome (GO:0000398);; Biological Process: neuron migration (GO:0001764);; Biological Process: antigen processing and presentation of peptide antigen via MHC class I (GO:0002474);; Molecular Function: double-stranded RNA binding (GO:0003725);; Molecular Function: GTPase activity (GO…	K07375|0|rno:498736|K07375 tubulin beta | (RefSeq) Tubb2a; tubulin, beta 2A class IIa	Phagosome (ko04145);; Gap junction (ko04540);; Alzheimer disease (ko05010);; Parkinson disease (ko05012);; Amyotrophic lateral sclerosis (ko05014);; Huntington disease (ko05016);; Prion disease (ko05020)	[Z]	Cytoskeleton	Tubulin/FtsZ family, GTPase domain;; Tubulin C-terminal domain	Tubulin beta-2A chain OS=Rattus norvegicus OX=10116 GN=Tubb2a PE=1 SV=1	Z	Cytoskeleton	PREDICTED: tubulin beta-2A chain isoform X1 [Cricetulus griseus]
ENSMUSG00000045659	Plekha7	121	83	172	181	360	363	0.62623	0.398231	0.776998	0.684636	1.636783	1.675351	0.0152675946807356	1.15888580463691	up	--	--	Cellular Component: nucleus (GO:0005634);; Cellular Component: cytoplasm (GO:0005737);; Cellular Component: centrosome (GO:0005813);; Cellular Component: zonula adherens (GO:0005915);; Biological Process: zonula adherens maintenance (GO:0045218);; Cellular Component: extracellular exosome (GO:0070062);; Molecular Function: delta-catenin binding (GO:0070097);; Biological Process: epithelial cell-c…	--	--	--	--	PH domain;; Pleckstrin homology domain	Pleckstrin homology domain-containing family A member 7 OS=Mus musculus OX=10090 GN=Plekha7 PE=1 SV=2	S	Function unknown	PREDICTED: pleckstrin homology domain-containing family A member 7 isoform X7 [Mus musculus]
ENSMUSG00000024440	Pcdh12	146	208	190	138	73	35	1.382433	1.748944	1.371035	0.951964	0.61707	0.27007	0.011353586654399	-1.32669503171984	down	[U]	Intracellular trafficking, secretion, and vesicular transport	Molecular Function: calcium ion binding (GO:0005509);; Cellular Component: integral component of plasma membrane (GO:0005887);; Cellular Component: cell-cell junction (GO:0005911);; Biological Process: glycogen metabolic process (GO:0005977);; Biological Process: homophilic cell adhesion via plasma membrane adhesion molecules (GO:0007156);; Biological Process: cell-cell signaling (GO:0007267);; B…	K16499|0|mmu:53601|K16499 protocadherin delta 2 | (RefSeq) Pcdh12, Pcdh14, VE-cad-2; protocadherin 12	--	[S]	Function unknown	Cadherin domain;; Cadherin-like;; Cadherin-like	Protocadherin-12 OS=Mus musculus OX=10090 GN=Pcdh12 PE=1 SV=2	U	Intracellular trafficking, secretion, and vesicular transport	protocadherin-12 precursor [Mus musculus]
ENSMUSG00000066878	Gm10184	118	79	58	329	85	370	1.598907	0.993655	0.632791	3.298799	1.002744	4.130652	0.0157829820681765	1.39769014047131	up	--	--	Cellular Component: nuclear pore (GO:0005643);; Cellular Component: nucleoplasm (GO:0005654);; Cellular Component: cytosol (GO:0005829);; Biological Process: NLS-bearing protein import into nucleus (GO:0006607);; Molecular Function: nuclear localization sequence binding (GO:0008139);; Molecular Function: obsolete protein transporter activity (GO:0008565);; Cellular Component: membrane (GO:0016020…	K15043|0|mmu:16647|K15043 importin subunit alpha-1/8 | (RefSeq) Kpna2, 2410044B12Rik, IPOA1, PTAC58, Rch1; karyopherin (importin) alpha 2	Influenza A (ko05164)	[U]	Intracellular trafficking, secretion, and vesicular transport	Armadillo/beta-catenin-like repeat;; Importin beta binding domain;; Atypical Arm repeat;; HEAT-like repeat;; HEAT repeats;; HEAT repeat	Importin subunit alpha-1 OS=Mus musculus OX=10090 GN=Kpna2 PE=1 SV=2	U	Intracellular trafficking, secretion, and vesicular transport	importin subunit alpha-1 [Mus musculus]
ENSMUSG00000030695	Aldoa	2624	2942	2858	8385	4943	6100	47.823216	50.783846	41.901901	122.061133	81.52933	96.624863	0.000796376010484088	1.03254827061226	up	[G]	Carbohydrate transport and metabolism	--	K01623|0|mcc:708406|K01623 fructose-bisphosphate aldolase, class I [EC:4.1.2.13] | (RefSeq) ALDOA; fructose-bisphosphate aldolase A isoform X2	Glycolysis / Gluconeogenesis (ko00010);; Pentose phosphate pathway (ko00030);; Fructose and mannose metabolism (ko00051);; Carbon metabolism (ko01200);; Biosynthesis of amino acids (ko01230);; HIF-1 signaling pathway (ko04066)	[G]	Carbohydrate transport and metabolism	Fructose-bisphosphate aldolase class-I	Fructose-bisphosphate aldolase A OS=Mus musculus OX=10090 GN=Aldoa PE=1 SV=2	G	Carbohydrate transport and metabolism	fructose-bisphosphate aldolase A isoform 1 precursor [Mus musculus]
ENSMUSG00000041779	Tram2	604	616	915	2115	1094	2413	2.511224	2.394382	3.070988	6.5005	3.997426	8.264533	0.000192035412899288	1.25274827545495	up	--	--	Molecular Function: protein binding (GO:0005515);; Cellular Component: rough endoplasmic reticulum (GO:0005791);; Biological Process: cotranslational protein targeting to membrane (GO:0006613);; Cellular Component: integral component of membrane (GO:0016021);; Biological Process: collagen biosynthetic process (GO:0032964);; Biological Process: protein insertion into ER membrane (GO:0045048);;	--	--	[U]	Intracellular trafficking, secretion, and vesicular transport	TLC domain;; TRAM1-like protein	Translocating chain-associated membrane protein 2 OS=Mus musculus OX=10090 GN=Tram2 PE=1 SV=1	U	Intracellular trafficking, secretion, and vesicular transport	translocating chain-associated membrane protein 2 [Mus musculus]
ENSMUSG00000021200	Asb2	45	121	73	36	41	37	0.503993	1.276777	0.668052	0.259651	0.354331	0.305319	0.030236726444891	-1.19823120294263	down	[D]	Cell cycle control, cell division, chromosome partitioning	--	K10324|0|mmu:65256|K10324 ankyrin repeat and SOCS box protein 2 | (RefSeq) Asb2, 1110008E15Rik; ankyrin repeat and SOCS box-containing 2	--	[R]	General function prediction only	Ankyrin repeats (3 copies);; Ankyrin repeats (many copies);; Ankyrin repeat;; Ankyrin repeats (many copies);; Ankyrin repeat;; SOCS box	Ankyrin repeat and SOCS box protein 2 OS=Mus musculus OX=10090 GN=Asb2 PE=1 SV=1	S	Function unknown	ankyrin repeat and SOCS box protein 2 [Mus musculus]
Mus_musculus_newGene_7431	Mus_musculus_newGene_7431	103	89	51	32	46	47	0.995655	0.803249	0.509566	0.225215	0.39267	0.391615	0.0423257735737776	-1.13555509489939	down	--	--	Biological Process: ribosomal large subunit assembly (GO:0000027);; Molecular Function: structural constituent of ribosome (GO:0003735);; Molecular Function: protein binding (GO:0005515);; Cellular Component: nucleus (GO:0005634);; Cellular Component: mitochondrial inner membrane (GO:0005743);; Cellular Component: mitochondrial intermembrane space (GO:0005758);; Cellular Component: mitochondrial …	--	--	--	--	--	--	S	Function unknown	mCG141959 [Mus musculus]
ENSMUSG00000040471	Ggt6	44	39	648	18	32	31	0.641658	0.528515	7.970355	0.191071	0.413529	0.369714	0.000380313400560563	-3.14619161290214	down	--	--	Molecular Function: obsolete gamma-glutamyltransferase activity (GO:0003840);; Biological Process: proteolysis (GO:0006508);; Biological Process: glutathione biosynthetic process (GO:0006750);; Cellular Component: integral component of membrane (GO:0016021);; Molecular Function: glutathione hydrolase activity (GO:0036374);; Cellular Component: extracellular exosome (GO:0070062);;	K00681|0|mmu:71522|K00681 gamma-glutamyltranspeptidase / glutathione hydrolase [EC:2.3.2.2 3.4.19.13] | (RefSeq) Ggt6, 9030405D14Rik, AI427679, AW490214; gamma-glutamyltransferase 6	Taurine and hypotaurine metabolism (ko00430);; Glutathione metabolism (ko00480)	[E]	Amino acid transport and metabolism	Gamma-glutamyltranspeptidase	Glutathione hydrolase 6 OS=Mus musculus OX=10090 GN=Ggt6 PE=2 SV=1	E	Amino acid transport and metabolism	glutathione hydrolase 6 [Mus musculus]
ENSMUSG00000024424	Ttc39c	5870	6968	10267	5505	4061	2497	37.229255	41.199264	53.890482	26.562153	22.420782	12.989306	0.00143444811093834	-1.08146516514148	down	--	--	--	--	--	[S]	Function unknown	Protein of unknown function (DUF3808);; Cohesin loading factor	Tetratricopeptide repeat protein 39C OS=Mus musculus OX=10090 GN=Ttc39c PE=1 SV=2	S	Function unknown	tetratricopeptide repeat protein 39C [Mus musculus]
ENSMUSG00000017009	Sdc4	12260	9597	9962	42999	20619	43628	134.677383	98.595978	88.325653	349.094147	199.023392	394.771027	1.58543987342649e-05	1.56469161678254	up	--	--	Biological Process: ureteric bud development (GO:0001657);; Biological Process: neural tube closure (GO:0001843);; Molecular Function: fibronectin binding (GO:0001968);; Molecular Function: protein kinase C binding (GO:0005080);; Cellular Component: plasma membrane (GO:0005886);; Cellular Component: focal adhesion (GO:0005925);; Biological Process: signal transduction (GO:0007165);; Biological Pr…	K16338|1.11189e-91|mmu:20971|K16338 syndecan 4 | (RefSeq) Sdc4, AA959608, AW108331, S4, Synd4, ryudocan, syndecan-4; syndecan 4	ECM-receptor interaction (ko04512);; Cell adhesion molecules (ko04514);; Proteoglycans in cancer (ko05205);; Fluid shear stress and atherosclerosis (ko05418)	--	--	Syndecan domain	Syndecan-4 OS=Mus musculus OX=10090 GN=Sdc4 PE=1 SV=1	U	Intracellular trafficking, secretion, and vesicular transport	syndecan-4 precursor [Mus musculus]
ENSMUSG00000048782	Insc	386	430	529	2653	293	2065	5.721651	5.335824	6.155632	26.484109	3.803137	21.813087	0.00125759000445136	1.71169399184191	up	--	--	Biological Process: establishment of mitotic spindle orientation (GO:0000132);; Cellular Component: cytoplasm (GO:0005737);; Biological Process: nervous system development (GO:0007399);; Cellular Component: apical part of cell (GO:0045177);; Biological Process: lung epithelial cell differentiation (GO:0060487);;	--	--	--	--	Inscuteable LGN-binding domain	Protein inscuteable homolog OS=Mus musculus OX=10090 GN=Insc PE=1 SV=2	S	Function unknown	PREDICTED: protein inscuteable homolog isoform X1 [Mus musculus]
ENSMUSG00000018401	Mtmr4	2030	2883	2017	823	1759	851	9.952101	13.886202	8.281842	2.851991	7.25105	3.548821	0.0023751506676033	-1.14600142692655	down	--	--	Molecular Function: protein serine/threonine phosphatase activity (GO:0004722);; Molecular Function: protein tyrosine phosphatase activity (GO:0004725);; Cellular Component: extracellular space (GO:0005615);; Cellular Component: cytoplasm (GO:0005737);; Biological Process: transforming growth factor beta receptor signaling pathway (GO:0007179);; Cellular Component: membrane (GO:0016020);; Biologi…	K18082|0|mmu:170749|K18082 myotubularin-related protein 3/4 [EC:3.1.3.48 3.1.3.64 3.1.3.95] | (RefSeq) Mtmr4, AA596759, ESTM44, FYVE-DSP2, ZFYVE11, mKIAA0647; myotubularin related protein 4	Inositol phosphate metabolism (ko00562);; Phosphatidylinositol signaling system (ko04070);; Autophagy - animal (ko04140)	[IU]	Lipid transport and metabolism;; Intracellular trafficking, secretion, and vesicular transport	Myotubularin-like phosphatase domain;; FYVE zinc finger	Myotubularin-related protein 4 OS=Mus musculus OX=10090 GN=Mtmr4 PE=1 SV=1	S	Function unknown	myotubularin-related protein 4 isoform 1 [Mus musculus]
ENSMUSG00000057425	Ugt2b37	226	183	215	2817	42	578	3.22173	2.436698	2.469479	29.678799	0.51979	6.78315	0.00809945496351033	2.19549343878055	up	[G]	Carbohydrate transport and metabolism	--	K00699|0|mmu:112417|K00699 glucuronosyltransferase [EC:2.4.1.17] | (RefSeq) Ugt2b37, 0610033E06Rik; UDP glucuronosyltransferase 2 family, polypeptide B37	Pentose and glucuronate interconversions (ko00040);; Ascorbate and aldarate metabolism (ko00053);; Steroid hormone biosynthesis (ko00140);; Retinol metabolism (ko00830);; Porphyrin and chlorophyll metabolism (ko00860);; Metabolism of xenobiotics by cytochrome P450 (ko00980);; Drug metabolism - cytochrome P450 (ko00982);; Drug metabolism - other enzymes (ko00983);; Bile secretion (ko04976);; Chemi…	[GC]	Carbohydrate transport and metabolism;; Energy production and conversion	UDP-glucoronosyl and UDP-glucosyl transferase;; Glycosyltransferase family 28 C-terminal domain	UDP-glucuronosyltransferase 2B17 OS=Mus musculus OX=10090 GN=Ugt2b17 PE=1 SV=1	S	Function unknown	UDP glucuronosyltransferase 2 family, polypeptide B37 precursor [Mus musculus]
ENSMUSG00000036916	Zfp280c	57	140	201	311	248	354	0.380555	0.834823	1.05353	1.452526	1.348012	1.802955	0.0186851415532131	1.100987138918	up	--	--	Molecular Function: DNA-binding transcription repressor activity, RNA polymerase II-specific (GO:0001227);; Molecular Function: DNA binding (GO:0003677);; Cellular Component: nucleus (GO:0005634);; Biological Process: axon guidance (GO:0007411);; Biological Process: negative regulation of transcription, DNA-templated (GO:0045892);; Molecular Function: metal ion binding (GO:0046872);;	--	--	[R]	General function prediction only	Domain of unknown function (DUF4195)	Zinc finger protein 280C OS=Mus musculus OX=10090 GN=Znf280c PE=1 SV=1	S	Function unknown	mKIAA1584 protein, partial [Mus musculus]
ENSMUSG00000030189	Ybx3	597	602	657	1759	1061	2117	9.377163	8.860521	8.353865	20.17948	14.479161	27.139382	0.000108132421265598	1.25133194486262	up	[K]	Transcription	Biological Process: negative regulation of transcription by RNA polymerase II (GO:0000122);; Molecular Function: RNA polymerase II transcription regulatory region sequence-specific DNA binding (GO:0000977);; Molecular Function: DNA-binding transcription repressor activity, RNA polymerase II-specific (GO:0001227);; Biological Process: in utero embryonic development (GO:0001701);; Molecular Functio…	K06099|9.11006e-128|mmu:56449|K06099 cold shock domain protein A | (RefSeq) Ybx3, Csda, Dpba, MSY3, MSY4, Yb2, dbpA, oxyR; Y box protein 3	Tight junction (ko04530)	[J]	Translation, ribosomal structure and biogenesis	'Cold-shock' DNA-binding domain	Y-box-binding protein 3 OS=Mus musculus OX=10090 GN=Ybx3 PE=1 SV=2	K	Transcription	Y-box-binding protein 3 long isoform [Mus musculus]
ENSMUSG00000037447	Arid5a	22	28	54	142	62	199	0.123842	0.275121	0.331956	0.60434	0.312733	0.981691	0.00158875088422762	1.83472977274849	up	--	--	Biological Process: chondrocyte differentiation (GO:0002062);; Molecular Function: chromatin binding (GO:0003682);; Cellular Component: nucleoplasm (GO:0005654);; Cellular Component: transcription regulator complex (GO:0005667);; Cellular Component: nucleolus (GO:0005730);; Molecular Function: transcription factor binding (GO:0008134);; Biological Process: positive regulation of histone acetylati…	--	--	[K]	Transcription	--	AT-rich interactive domain-containing protein 5A OS=Mus musculus OX=10090 GN=Arid5a PE=1 SV=1	S	Function unknown	AT-rich interactive domain-containing protein 5A isoform 3 [Mus musculus]
Mus_musculus_newGene_325	Mus_musculus_newGene_325	67	15	116	248	239	399	3.059142	0.59989	4.322872	8.481851	9.773609	15.263377	0.000732521488137285	2.05433140658155	up	--	--	--	--	--	--	--	--	--	--	--	mCG1028680, partial [Mus musculus]
ENSMUSG00000056268	Dennd1b	419	493	497	1631	572	1801	1.163529	1.551815	1.337427	3.068211	1.286483	4.924179	0.000450342405034775	1.33820425832492	up	--	--	Biological Process: protein transport (GO:0015031);; Molecular Function: Rab guanyl-nucleotide exchange factor activity (GO:0017112);; Molecular Function: Rab GTPase binding (GO:0017137);; Cellular Component: cytoplasmic vesicle (GO:0031410);; Biological Process: endocytic recycling (GO:0032456);; Biological Process: T-helper 2 cell cytokine production (GO:0035745);; Biological Process: positive …	K20160|0|mmu:329260|K20160 DENN domain-containing protein 1 | (RefSeq) Dennd1b, 4632404N19Rik, 4930467M19Rik, 6820401H01Rik, F730008N07Rik; DENN/MADD domain containing 1B	--	[T]	Signal transduction mechanisms	DENN (AEX-3) domain;; uDENN domain	DENN domain-containing protein 1B OS=Mus musculus OX=10090 GN=Dennd1b PE=1 SV=3	S	Function unknown	unnamed protein product [Mus musculus]
ENSMUSG00000037169	Mycn	13	19	16	158	115	79	0.130741	0.187521	0.127631	1.199304	1.017773	0.688562	1.55659289661621e-06	2.70020742365689	up	--	--	Biological Process: cartilage condensation (GO:0001502);; Biological Process: positive regulation of mesenchymal cell proliferation (GO:0002053);; Molecular Function: DNA binding (GO:0003677);; Molecular Function: DNA-binding transcription factor activity (GO:0003700);; Cellular Component: nucleus (GO:0005634);; Biological Process: negative regulation of gene expression (GO:0010629);; Biological …	K09109|0|mmu:18109|K09109 N-myc proto-oncogene protein | (RefSeq) Mycn, N-myc, Nmyc, Nmyc-1, Nmyc1, bHLHe37, c-nmyc; v-myc avian myelocytomatosis viral related oncogene, neuroblastoma derived	Transcriptional misregulation in cancer (ko05202)	--	--	Myc amino-terminal region;; Helix-loop-helix DNA-binding domain	N-myc proto-oncogene protein OS=Mus musculus OX=10090 GN=Mycn PE=2 SV=2	S	Function unknown	LOW QUALITY PROTEIN: N-myc proto-oncogene protein [Mesocricetus auratus]
ENSMUSG00000031271	Serpina7	947	907	180	8750	1164	8197	11.483301	10.245985	1.707847	79.599624	12.186647	80.927157	2.85427964302127e-05	2.89128889767819	up	[O]	Posttranslational modification, protein turnover, chaperones	Molecular Function: serine-type endopeptidase inhibitor activity (GO:0004867);; Cellular Component: extracellular space (GO:0005615);; Biological Process: aging (GO:0007568);; Biological Process: post-embryonic development (GO:0009791);; Biological Process: negative regulation of endopeptidase activity (GO:0010951);; Molecular Function: thyroid hormone transmembrane transporter activity (GO:00153…	K20734|0|mmu:331535|K20734 thyroxine-binding globulin | (RefSeq) Serpina7, C730040N12Rik, Tbg; serine (or cysteine) peptidase inhibitor, clade A (alpha-1 antiproteinase, antitrypsin), member 7	Thyroid hormone synthesis (ko04918)	[V]	Defense mechanisms	Serpin (serine protease inhibitor)	Thyroxine-binding globulin OS=Mus musculus OX=10090 GN=Serpina7 PE=2 SV=1	O	Posttranslational modification, protein turnover, chaperones	thyroxine-binding globulin precursor [Mus musculus]
ENSMUSG00000041308	Sntb2	365	615	566	1671	670	2080	0.989056	1.561193	1.239702	3.374615	1.59688	4.651132	0.000383696850382045	1.36638586273211	up	--	--	Molecular Function: actin binding (GO:0003779);; Molecular Function: structural molecule activity (GO:0005198);; Molecular Function: calmodulin binding (GO:0005516);; Cellular Component: microtubule (GO:0005874);; Cellular Component: focal adhesion (GO:0005925);; Cellular Component: membrane (GO:0016020);; Cellular Component: cytoplasmic vesicle (GO:0031410);; Cellular Component: protein-containi…	--	--	[W]	Extracellular structures	PDZ domain (Also known as DHR or GLGF);; PH domain	Beta-2-syntrophin OS=Mus musculus OX=10090 GN=Sntb2 PE=1 SV=2	O	Posttranslational modification, protein turnover, chaperones	beta-2-syntrophin [Mus musculus]
Mus_musculus_newGene_2164	Mus_musculus_newGene_2164	51	24	63	102	155	189	1.280703	0.569219	1.322959	1.9718	3.567213	4.089153	0.00419613773999976	1.5682327725592	up	--	--	Molecular Function: nucleic acid binding (GO:0003676);; Molecular Function: structural molecule activity (GO:0005198);; Molecular Function: zinc ion binding (GO:0008270);; Biological Process: viral process (GO:0016032);; Molecular Function: hydrolase activity (GO:0016787);; Cellular Component: viral nucleocapsid (GO:0019013);; Biological Process: primary metabolic process (GO:0044238);; Biologica…	--	--	--	--	--	--	S	Function unknown	mCG1029965 [Mus musculus]
ENSMUSG00000056501	Cebpb	451	554	625	1722	850	2096	8.088248	9.29437	9.044856	22.837957	13.402851	30.989038	7.45402528083917e-05	1.36738550987376	up	--	--	Cellular Component: condensed chromosome, centromeric region (GO:0000779);; Cellular Component: nuclear chromatin (GO:0000790);; Molecular Function: RNA polymerase II cis-regulatory region sequence-specific DNA binding (GO:0000978);; Molecular Function: RNA polymerase II core promoter sequence-specific DNA binding (GO:0000979);; Molecular Function: DNA-binding transcription activator activity, RN…	K10048|3.03536e-98|mmu:12608|K10048 CCAAT/enhancer binding protein (C/EBP), beta | (RefSeq) Cebpb, C/EBPbeta, CRP2, IL-6DBP, LAP, LIP, NF-IL6, NF-M, Nfil6; CCAAT/enhancer binding protein (C/EBP), beta	IL-17 signaling pathway (ko04657);; TNF signaling pathway (ko04668);; Tuberculosis (ko05152);; Transcriptional misregulation in cancer (ko05202)	[K]	Transcription	Basic region leucine zipper	CCAAT/enhancer-binding protein beta OS=Mus musculus OX=10090 GN=Cebpb PE=1 SV=1	K	Transcription	CCAAT/enhancer-binding protein beta [Mus pahari]
ENSMUSG00000042041	2010003K11Rik	883	1016	659	8592	1907	15350	20.450518	22.013323	12.31906	147.168213	38.819946	293.053497	3.77129937230127e-08	3.15308186451031	up	--	--	--	--	--	--	--	Domain of unknown function (DUF4633)	Uncharacterized protein C11orf86 homolog OS=Mus musculus OX=10090 PE=2 SV=1	S	Function unknown	uncharacterized protein C11orf86 homolog [Mus musculus]
Mus_musculus_newGene_4513	Mus_musculus_newGene_4513	117	73	62	145	269	227	1.863689	1.188531	0.90508	1.683849	3.952855	3.140125	0.0229265482740894	1.17567332174477	up	--	--	Biological Process: ribosomal large subunit assembly (GO:0000027);; Biological Process: spliceosomal snRNP assembly (GO:0000387);; Molecular Function: structural constituent of ribosome (GO:0003735);; Molecular Function: xanthine dehydrogenase activity (GO:0004854);; Cellular Component: nucleolus (GO:0005730);; Cellular Component: mitochondrial large ribosomal subunit (GO:0005762);; Cellular Comp…	--	--	--	--	--	--	F	Nucleotide transport and metabolism	mCG1028420, partial [Mus musculus]
ENSMUSG00000002910	Arrdc2	185	233	167	1338	531	322	2.111556	2.496257	1.542938	11.331965	5.343293	3.035809	0.000263010998899368	1.68800535869715	up	--	--	--	--	--	[R]	General function prediction only	Arrestin (or S-antigen), N-terminal domain;; Arrestin (or S-antigen), C-terminal domain	Arrestin domain-containing protein 2 OS=Mus musculus OX=10090 GN=Arrdc2 PE=2 SV=1	S	Function unknown	arrestin domain containing 2, isoform CRA_b, partial [Mus musculus]
ENSMUSG00000027490	E2f1	60	49	59	27	18	40	0.573759	0.443955	0.458995	0.192727	0.149963	0.31819	0.0418032784439055	-1.13857698615387	down	--	--	Biological Process: DNA damage checkpoint (GO:0000077);; Biological Process: negative regulation of transcription by RNA polymerase II (GO:0000122);; Cellular Component: nuclear chromatin (GO:0000790);; Molecular Function: core promoter sequence-specific DNA binding (GO:0001047);; Molecular Function: DNA-binding transcription factor activity (GO:0003700);; Molecular Function: calcium ion binding …	K17454|0|mmu:13555|K17454 transcription factor E2F1 | (RefSeq) E2f1, E2F-1, Tg(Wnt1-cre)2Sor, mKIAA4009; E2F transcription factor 1	Endocrine resistance (ko01522);; Cell cycle (ko04110);; Mitophagy - animal (ko04137);; Cellular senescence (ko04218);; Cushing syndrome (ko04934);; Hepatitis C (ko05160);; Hepatitis B (ko05161);; Human cytomegalovirus infection (ko05163);; Human papillomavirus infection (ko05165);; Human T-cell leukemia virus 1 infection (ko05166);; Kaposi sarcoma-associated herpesvirus infection (ko05167);; Epst…	[K]	Transcription	E2F transcription factor CC-MB domain;; E2F/DP family winged-helix DNA-binding domain	Transcription factor E2F1 OS=Mus musculus OX=10090 GN=E2f1 PE=1 SV=1	K	Transcription	transcription factor E2F1 isoform b precursor [Mus musculus]
ENSMUSG00000021360	Gcnt2	537	514	511	1298	645	2975	3.509281	3.033485	2.599118	6.09113	3.599664	15.638948	0.00103847928832377	1.49861481578182	up	--	--	Cellular Component: Golgi apparatus (GO:0005794);; Biological Process: protein glycosylation (GO:0006486);; Biological Process: transforming growth factor beta receptor signaling pathway (GO:0007179);; Molecular Function: N-acetyllactosaminide beta-1,6-N-acetylglucosaminyltransferase activity (GO:0008109);; Biological Process: positive regulation of cell population proliferation (GO:0008284);; Mo…	K00742|0|pale:102877728|K00742 N-acetyllactosaminide beta-1,6-N-acetylglucosaminyltransferase [EC:2.4.1.150] | (RefSeq) N-acetyllactosaminide beta-1,6-N-acetylglucosaminyl-transferase isoform X1	Glycosphingolipid biosynthesis - lacto and neolacto series (ko00601)	[G]	Carbohydrate transport and metabolism	Core-2/I-Branching enzyme	N-acetyllactosaminide beta-1,6-N-acetylglucosaminyl-transferase OS=Mus musculus OX=10090 GN=Gcnt2 PE=2 SV=2	S	Function unknown	N-acetyllactosaminide beta-1,6-N-acetylglucosaminyl-transferase isoform B [Mus musculus]
ENSMUSG00000025995	Wdr75	265	351	320	875	425	809	2.415315	3.000122	2.392297	5.946139	3.472725	6.095049	0.00428138619240775	1.0053359004254	up	[R]	General function prediction only	Cellular Component: SAGA complex (GO:0000124);; Molecular Function: transcription coregulator activity (GO:0003712);; Biological Process: regulation of transcription by RNA polymerase II (GO:0006357);; Biological Process: histone acetylation (GO:0016573);; Molecular Function: RNA binding (GO:0044822);; Biological Process: regulation of autophagy of mitochondrion (GO:1903146);; Biological Process:…	K14552|0|mmu:73674|K14552 NET1-associated nuclear protein 1 (U3 small nucleolar RNA-associated protein 17) | (RefSeq) Wdr75, 1300003A18Rik, 2410118I19Rik, C77608; WD repeat domain 75	Ribosome biogenesis in eukaryotes (ko03008)	[R]	General function prediction only	WD domain, G-beta repeat;; Anaphase-promoting complex subunit 4 WD40 domain	WD repeat-containing protein 75 OS=Mus musculus OX=10090 GN=Wdr75 PE=1 SV=1	S	Function unknown	WD repeat-containing protein 75 [Mus musculus]
ENSMUSG00000024769	Cdc42bpg	295	371	616	175	329	172	1.325248	1.559978	2.238816	0.581382	1.301019	0.634463	0.0156037003359414	-1.01463512532592	down	[M]	Cell wall/membrane/envelope biogenesis	Molecular Function: magnesium ion binding (GO:0000287);; Molecular Function: protein serine/threonine kinase activity (GO:0004674);; Molecular Function: ATP binding (GO:0005524);; Cellular Component: cytoplasm (GO:0005737);; Biological Process: protein phosphorylation (GO:0006468);; Cellular Component: cell leading edge (GO:0031252);; Biological Process: actin cytoskeleton reorganization (GO:0031…	K16307|0|mmu:240505|K16307 serine/threonine-protein kinase MRCK [EC:2.7.11.1] | (RefSeq) Cdc42bpg, BC046418, MRCKgamma; CDC42 binding protein kinase gamma (DMPK-like)	--	[T]	Signal transduction mechanisms	Protein kinase domain;; CNH domain;; Protein tyrosine kinase;; DMPK coiled coil domain like;; Phorbol esters/diacylglycerol binding domain (C1 domain);; Kinase-like;; Protein kinase C terminal domain	Serine/threonine-protein kinase MRCK gamma OS=Mus musculus OX=10090 GN=Cdc42bpg PE=1 SV=2	T	Signal transduction mechanisms	serine/threonine-protein kinase MRCK gamma [Mus musculus]
ENSMUSG00000050069	Grem2	119	122	434	1440	302	992	0.852515	0.822072	2.524081	7.671884	1.908086	5.887415	0.000396542810383532	1.90146619006759	up	--	--	Molecular Function: cytokine activity (GO:0005125);; Cellular Component: extracellular space (GO:0005615);; Molecular Function: heparin binding (GO:0008201);; Biological Process: embryonic body morphogenesis (GO:0010172);; Biological Process: cytokine-mediated signaling pathway (GO:0019221);; Molecular Function: BMP binding (GO:0036122);; Biological Process: sequestering of BMP from receptor via …	K23318|2.86596e-96|mmu:23893|K23318 gremlin | (RefSeq) Grem2, Gremlin2, Prdc; gremlin 2, DAN family BMP antagonist	TGF-beta signaling pathway (ko04350)	--	--	DAN domain;; Cystine-knot domain	Gremlin-2 OS=Mus musculus OX=10090 GN=Grem2 PE=1 SV=1	O	Posttranslational modification, protein turnover, chaperones	PREDICTED: gremlin-2 [Peromyscus maniculatus bairdii]
ENSMUSG00000024663	Rab3il1	105	162	187	85	51	32	1.298733	1.849109	2.000026	0.821757	0.397576	0.318346	0.00197668151324008	-1.58662347506492	down	--	--	Biological Process: protein transport (GO:0015031);; Molecular Function: Rab guanyl-nucleotide exchange factor activity (GO:0017112);; Molecular Function: kinase binding (GO:0019900);; Biological Process: positive regulation of GTPase activity (GO:0043547);;	K16779|0|mmu:74760|K16779 Rab-3A-interacting protein | (RefSeq) Rab3il1, 1200014K04Rik, AI115013, C76746, Rab3ail1; RAB3A interacting protein (rabin3)-like 1	--	[U]	Intracellular trafficking, secretion, and vesicular transport	GDP/GTP exchange factor Sec2p	Guanine nucleotide exchange factor for Rab-3A OS=Mus musculus OX=10090 GN=Rab3il1 PE=1 SV=1	S	Function unknown	PREDICTED: guanine nucleotide exchange factor for Rab-3A isoform X2 [Mus musculus]
ENSMUSG00000021947	Cryl1	298	314	578	193	263	174	5.370801	5.288659	8.413693	2.563932	4.15751	2.570534	0.0102890294579694	-1.0229104308977	down	[I]	Lipid transport and metabolism	Molecular Function: 3-hydroxyacyl-CoA dehydrogenase activity (GO:0003857);; Cellular Component: nucleolus (GO:0005730);; Cellular Component: Golgi apparatus (GO:0005794);; Cellular Component: cytosol (GO:0005829);; Cellular Component: plasma membrane (GO:0005886);; Biological Process: fatty acid metabolic process (GO:0006631);; Molecular Function: protein homodimerization activity (GO:0042803);; …	K13247|0|mmu:68631|K13247 L-gulonate 3-dehydrogenase [EC:1.1.1.45] | (RefSeq) Cryl1, 1110025H08Rik, A230106J09Rik, C85932, gul3dh; crystallin, lambda 1	Pentose and glucuronate interconversions (ko00040)	[I]	Lipid transport and metabolism	3-hydroxyacyl-CoA dehydrogenase, NAD binding domain;; 3-hydroxyacyl-CoA dehydrogenase, C-terminal domain	Lambda-crystallin homolog OS=Mus musculus OX=10090 GN=Cryl1 PE=1 SV=3	I	Lipid transport and metabolism	lambda-crystallin homolog [Mus musculus]
ENSMUSG00000020547	Bzw2	165	225	226	405	196	798	2.370915	3.109723	2.631015	4.311679	2.477253	9.487614	0.0272053426784701	1.04360030706194	up	--	--	Cellular Component: cytoplasm (GO:0005737);; Cellular Component: adherens junction (GO:0005913);; Biological Process: nervous system development (GO:0007399);; Cellular Component: membrane (GO:0016020);; Biological Process: cell differentiation (GO:0030154);; Biological Process: cell-cell adhesion (GO:0098609);; Molecular Function: cadherin binding involved in cell-cell adhesion (GO:0098641);;	--	--	[J]	Translation, ribosomal structure and biogenesis	eIF4-gamma/eIF5/eIF2-epsilon	Basic leucine zipper and W2 domain-containing protein 2 OS=Mus musculus molossinus OX=57486 GN=Bzw2 PE=2 SV=1	S	Function unknown	basic leucine zipper and W2 domains 2, partial [Mus musculus]
ENSMUSG00000049734	Trex1	101	74	92	256	233	729	2.522631	1.726829	1.861397	4.800585	5.214635	15.346204	0.000104918044679637	2.04244445276144	up	--	--	Biological Process: DNA damage checkpoint (GO:0000077);; Molecular Function: double-stranded DNA binding (GO:0003690);; Molecular Function: single-stranded DNA binding (GO:0003697);; Cellular Component: nucleus (GO:0005634);; Cellular Component: endoplasmic reticulum (GO:0005783);; Biological Process: DNA metabolic process (GO:0006259);; Molecular Function: 3'-5'-exodeoxyribonuclease activity (GO…	K10790|1.5088e-167|mmu:22040|K10790 three prime repair exonuclease 1 [EC:3.1.11.2] | (RefSeq) Trex1, AU041952; three prime repair exonuclease 1	Cytosolic DNA-sensing pathway (ko04623)	[L]	Replication, recombination and repair	--	Three-prime repair exonuclease 1 OS=Mus musculus OX=10090 GN=Trex1 PE=1 SV=2	L	Replication, recombination and repair	three-prime repair exonuclease 1 [Mus musculus]
Mus_musculus_newGene_12043	Mus_musculus_newGene_12043	28	107	19	722	83	3655	0.224731	0.653339	0.608956	6.680815	0.789944	16.965908	3.36293983518346e-06	4.70279390744047	up	--	--	--	--	--	[R]	General function prediction only	--	--	L	Replication, recombination and repair	mCG1044012, partial [Mus musculus]
ENSMUSG00000090523	Gypc	157	313	397	122	252	69	1.943069	3.619621	3.96174	1.116255	2.734443	0.696835	0.0464745589019186	-1.05442358819909	down	--	--	Cellular Component: plasma membrane (GO:0005886);; Cellular Component: integral component of membrane (GO:0016021);; Cellular Component: cortical cytoskeleton (GO:0030863);;	K06576|6.88661e-36|rno:364837|K06576 glycophorin C | (RefSeq) Gypc, GPC; glycophorin C (Gerbich blood group)	Malaria (ko05144)	--	--	--	Glycophorin-C OS=Rattus norvegicus OX=10116 GN=Gypc PE=1 SV=1	U	Intracellular trafficking, secretion, and vesicular transport	glycophorin C, partial [Mus musculus]
Mus_musculus_newGene_5419	Mus_musculus_newGene_5419	15	1299	699	2927	108	8145	0.092094	4.796863	2.164437	8.073525	0.486532	26.171721	0.0350318644395608	2.37786789234791	up	--	--	Biological Process: DNA double-strand break processing (GO:0000729);; Cellular Component: nucleus (GO:0005634);; Cellular Component: cytoplasm (GO:0005737);; Biological Process: positive regulation of neuron projection development (GO:0010976);; Cellular Component: integral component of membrane (GO:0016021);; Cellular Component: UBC13-MMS2 complex (GO:0031372);; Molecular Function: ubiquitin pro…	K10704|3.95437e-66|mmu:70620|K10704 ubiquitin-conjugating enzyme E2 variant | (RefSeq) Ube2v2, 1110021H13Rik, 4632410D19Rik, 5730524P06Rik, 6820402M05, AI848315, C81524, MMS2; ubiquitin-conjugating enzyme E2 variant 2	--	[O]	Posttranslational modification, protein turnover, chaperones	Matrix protein (MA), p15	Ubiquitin-conjugating enzyme E2 variant 2 OS=Mus musculus OX=10090 GN=Ube2v2 PE=1 SV=4	O	Posttranslational modification, protein turnover, chaperones	ubiquitin-conjugating enzyme E2 variant 2 isoform 1 [Mus musculus]
ENSMUSG00000051000	Fam160a1	165	259	299	67	202	57	1.001029	1.531241	1.465398	0.297716	1.076609	0.283878	0.0253394861092653	-1.23754054074609	down	--	--	--	--	--	[S]	Function unknown	Retinoic acid induced 16-like protein	Protein FAM160A1 OS=Mus musculus OX=10090 GN=Fam160a1 PE=1 SV=2	S	Function unknown	protein FAM160A1 [Mus musculus]
ENSMUSG00000028318	Polr1e	121	124	153	349	160	505	1.131132	1.470409	1.148445	2.404457	1.286332	3.830757	0.0114904833581948	1.19692664075475	up	--	--	Molecular Function: RNA polymerase I activity (GO:0001054);; Molecular Function: RNA polymerase I general transcription initiation factor binding (GO:0001179);; Biological Process: RNA polymerase I preinitiation complex assembly (GO:0001189);; Molecular Function: DNA binding (GO:0003677);; Cellular Component: RNA polymerase I complex (GO:0005736);;	K03005|0|mmu:64424|K03005 DNA-directed RNA polymerase I subunit RPA49 | (RefSeq) Polr1e, 53kDa, AU042259, D030019D19Rik, Paf53, Praf1; polymerase (RNA) I polypeptide E	RNA polymerase (ko03020)	[K]	Transcription	A49-like RNA polymerase I associated factor	DNA-directed RNA polymerase I subunit RPA49 OS=Mus musculus OX=10090 GN=Polr1e PE=1 SV=2	K	Transcription	DNA-directed RNA polymerase I subunit RPA49 isoform b [Mus musculus]
ENSMUSG00000026483	Fam129a	116	247	401	195	76	142	0.478898	0.964275	1.341968	0.594902	0.275998	0.480294	0.0450951621083455	-1.00622422665727	down	--	--	Biological Process: negative regulation of protein phosphorylation (GO:0001933);; Biological Process: positive regulation of protein phosphorylation (GO:0001934);; Cellular Component: cytoplasm (GO:0005737);; Cellular Component: plasma membrane (GO:0005886);; Biological Process: response to endoplasmic reticulum stress (GO:0034976);; Biological Process: positive regulation of translation (GO:0045…	--	--	--	--	--	Protein Niban OS=Mus musculus OX=10090 GN=Fam129a PE=1 SV=2	O	Posttranslational modification, protein turnover, chaperones	protein Niban [Mus musculus]
ENSMUSG00000030598	Fbxo17	37	40	56	18	22	0	0.521546	0.564093	0.79156	0.180061	0.28236	0	0.0155370611431538	-1.86513396623637	down	--	--	--	K10101|0|mmu:50760|K10101 F-box protein 17 | (RefSeq) Fbxo17, Fbg4, Fbx17, Fbxo26; F-box protein 17	--	--	--	F-box associated region;; F-box-like;; F-box domain	F-box only protein 17 OS=Mus musculus OX=10090 GN=Fbxo17 PE=2 SV=2	O	Posttranslational modification, protein turnover, chaperones	F-box only protein 17 isoform 1 [Mus musculus]
ENSMUSG00000043091	Tuba1c	1691	1857	1270	4448	2310	4660	23.032621	23.660135	13.95913	44.775532	27.640562	52.290459	0.00273473794007186	1.05637894806506	up	--	--	Biological Process: G2/M transition of mitotic cell cycle (GO:0000086);; Biological Process: microtubule cytoskeleton organization (GO:0000226);; Molecular Function: double-stranded RNA binding (GO:0003725);; Molecular Function: GTPase activity (GO:0003924);; Molecular Function: structural constituent of cytoskeleton (GO:0005200);; Molecular Function: GTP binding (GO:0005525);; Cellular Component…	K07374|0|fca:101081992|K07374 tubulin alpha | (RefSeq) tubulin alpha-1C chain	Phagosome (ko04145);; Apoptosis (ko04210);; Tight junction (ko04530);; Gap junction (ko04540);; Alzheimer disease (ko05010);; Parkinson disease (ko05012);; Amyotrophic lateral sclerosis (ko05014);; Huntington disease (ko05016);; Prion disease (ko05020)	[Z]	Cytoskeleton	Tubulin/FtsZ family, GTPase domain;; Tubulin C-terminal domain	Tubulin alpha-1C chain OS=Mus musculus OX=10090 GN=Tuba1c PE=1 SV=1	Z	Cytoskeleton	Tubulin alpha-1C chain [Fukomys damarensis]
ENSMUSG00000035235	Trim13	52	48	67	163	97	116	0.862743	0.745408	0.930978	2.003983	1.470193	1.655777	0.0382178692171235	1.00824676802144	up	--	--	Molecular Function: ubiquitin-protein transferase activity (GO:0004842);; Molecular Function: obsolete signal transducer activity (GO:0004871);; Cellular Component: endoplasmic reticulum membrane (GO:0005789);; Molecular Function: zinc ion binding (GO:0008270);; Biological Process: response to gamma radiation (GO:0010332);; Biological Process: positive regulation of cell death (GO:0010942);; Cell…	K12003|0|mmu:66597|K12003 tripartite motif-containing protein 13 [EC:2.3.2.27] | (RefSeq) Trim13, 3110001L12Rik, CAR, LEU5, RNF77, Rfp2; tripartite motif-containing 13	--	[O]	Posttranslational modification, protein turnover, chaperones	RING-type zinc-finger;; B-box zinc finger;; Zinc finger, C3HC4 type (RING finger);; Zinc finger, C3HC4 type (RING finger);; zinc-RING finger domain;; Ring finger domain	E3 ubiquitin-protein ligase TRIM13 OS=Mus musculus OX=10090 GN=Trim13 PE=2 SV=1	O	Posttranslational modification, protein turnover, chaperones	E3 ubiquitin-protein ligase TRIM13 [Mus musculus]
ENSMUSG00000030232	Aebp2	620	616	869	2180	1129	1548	3.497197	3.365146	3.996748	8.898899	5.734429	6.929908	0.000685792150164661	1.0456472060451	up	--	--	--	K17452|2.40717e-175|mmu:11569|K17452 zinc finger protein AEBP2 | (RefSeq) Aebp2, AU023766, B230313N05Rik; AE binding protein 2	--	[R]	General function prediction only	Zinc finger, C2H2 type;; C2H2-type zinc finger	Zinc finger protein AEBP2 OS=Mus musculus OX=10090 GN=Aebp2 PE=1 SV=2	S	Function unknown	AE-1 binding protein AEBP2 [Mus musculus]
ENSMUSG00000027035	Cers6	470	413	466	5577	1628	5745	1.800515	1.479863	1.440489	15.812472	5.496208	18.154484	9.58017214084603e-13	3.0788046424874	up	--	--	--	K23727|0|mmu:241447|K23727 sphingoid base N-palmitoyltransferase [EC:2.3.1.291] | (RefSeq) Cers6, 4732462C07Rik, AW544719, Lass6, T1L; ceramide synthase 6	Sphingolipid metabolism (ko00600);; Sphingolipid signaling pathway (ko04071)	[U]	Intracellular trafficking, secretion, and vesicular transport	TLC domain;; Homeobox domain	Ceramide synthase 6 OS=Mus musculus OX=10090 GN=Cers6 PE=1 SV=1	U	Intracellular trafficking, secretion, and vesicular transport	ceramide synthase 6 isoform 2 [Mus musculus]
Mus_musculus_newGene_11408	Mus_musculus_newGene_11408	45	19	19	81	44	112	0.919377	0.360088	0.308948	1.219819	0.7793	1.899616	0.0352939464971156	1.29902879109412	up	--	--	--	--	--	--	--	--	--	--	--	unnamed protein product [Mus musculus]
ENSMUSG00000024843	Chka	3076	2407	1529	12297	4016	19315	34.176449	25.302793	13.832182	102.500969	41.854318	176.376592	2.33089936721961e-05	2.1369948719698	up	--	--	Molecular Function: choline kinase activity (GO:0004103);; Molecular Function: cholinesterase activity (GO:0004104);; Molecular Function: ethanolamine kinase activity (GO:0004305);; Molecular Function: ATP binding (GO:0005524);; Cellular Component: cytoplasm (GO:0005737);; Biological Process: ethanolamine metabolic process (GO:0006580);; Biological Process: phosphatidylethanolamine biosynthetic p…	K14156|0|mmu:12660|K14156 choline/ethanolamine kinase [EC:2.7.1.32 2.7.1.82] | (RefSeq) Chka, CK, CK/EK-alpha, Chetk-alpha, Chk, ChoK, EK, EtnK-alpha; choline kinase alpha	Glycerophospholipid metabolism (ko00564);; Choline metabolism in cancer (ko05231)	[M]	Cell wall/membrane/envelope biogenesis	Choline/ethanolamine kinase;; Phosphotransferase enzyme family;; Ecdysteroid kinase	Choline kinase alpha OS=Mus musculus OX=10090 GN=Chka PE=1 SV=3	M	Cell wall/membrane/envelope biogenesis	PREDICTED: choline kinase alpha isoform X1 [Mus musculus]
Mus_musculus_newGene_1429	Mus_musculus_newGene_1429	62	16	77	80	194	129	0.611974	0.127332	0.537886	0.586159	1.763335	1.016248	0.0418643042719534	1.26771060453648	up	--	--	Biological Process: generation of precursor metabolites and energy (GO:0006091);; Biological Process: adult feeding behavior (GO:0008343);; Cellular Component: membrane (GO:0016020);; Molecular Function: type 3 melanocortin receptor binding (GO:0031781);; Molecular Function: type 4 melanocortin receptor binding (GO:0031782);; Biological Process: melanosome transport (GO:0032402);; Biological Proc…	--	--	--	--	--	Retrovirus-related Env polyprotein from Fv-4 locus OS=Mus musculus OX=10090 GN=Fv4 PE=1 SV=2	S	Function unknown	PREDICTED: agouti-signaling protein isoform X2 [Mus musculus]
ENSMUSG00000038855	Itpkb	177	302	277	120	107	65	0.762468	1.220926	0.965063	0.382285	0.403563	0.230347	0.000916306288632361	-1.51623856143349	down	--	--	Biological Process: MAPK cascade (GO:0000165);; Biological Process: regulation of protein phosphorylation (GO:0001932);; Molecular Function: calmodulin binding (GO:0005516);; Molecular Function: ATP binding (GO:0005524);; Cellular Component: nucleus (GO:0005634);; Cellular Component: cytosol (GO:0005829);; Biological Process: cell surface receptor signaling pathway (GO:0007166);; Molecular Functi…	K00911|0|mmu:320404|K00911 1D-myo-inositol-triphosphate 3-kinase [EC:2.7.1.127] | (RefSeq) Itpkb, 1110033J02Rik, E130307H12Rik; inositol 1,4,5-trisphosphate 3-kinase B	Inositol phosphate metabolism (ko00562);; Calcium signaling pathway (ko04020);; Phosphatidylinositol signaling system (ko04070)	[I]	Lipid transport and metabolism	Inositol polyphosphate kinase	Inositol-trisphosphate 3-kinase B OS=Rattus norvegicus OX=10116 GN=Itpkb PE=1 SV=3	I	Lipid transport and metabolism	inositol-trisphosphate 3-kinase B [Mus musculus]
ENSMUSG00000023988	Bysl	400	528	423	1392	546	1347	2.798957	3.456491	2.38874	7.204788	3.356263	7.768153	0.00231643615721229	1.10450282168918	up	--	--	Biological Process: maturation of SSU-rRNA from tricistronic rRNA transcript (SSU-rRNA, 5.8S rRNA, LSU-rRNA) (GO:0000462);; Biological Process: trophectodermal cell differentiation (GO:0001829);; Cellular Component: nucleolus (GO:0005730);; Cellular Component: cytoplasmic microtubule (GO:0005881);; Biological Process: cell adhesion (GO:0007155);; Biological Process: brain development (GO:0007420)…	K14797|0|mmu:53414|K14797 essential nuclear protein 1 | (RefSeq) Bysl, Bys, Enp1; bystin-like	--	[W]	Extracellular structures	Bystin	Bystin OS=Mus musculus OX=10090 GN=Bysl PE=1 SV=3	S	Function unknown	bystin [Mus musculus]
ENSMUSG00000026315	Serpinb8	66	41	82	891	106	170	0.397207	0.222534	0.386583	3.880844	0.59594	0.82504	0.000358445757694592	2.39264414699316	up	[O]	Posttranslational modification, protein turnover, chaperones	--	K13965|0|mmu:20725|K13965 serpin B8 | (RefSeq) Serpinb8, CAP-2, CAP2, NK10, Spi8, ovalbumin; serine (or cysteine) peptidase inhibitor, clade B, member 8	--	[V]	Defense mechanisms	Serpin (serine protease inhibitor)	Serpin B8 OS=Mus musculus OX=10090 GN=Serpinb8 PE=1 SV=2	O	Posttranslational modification, protein turnover, chaperones	serine (or cysteine) peptidase inhibitor, clade B, member 8, isoform CRA_b, partial [Mus musculus]
ENSMUSG00000041272	Tox	95	140	313	348	681	215	0.643094	0.890476	1.721467	1.750379	4.077797	1.205309	0.0286016380646671	1.11673592312176	up	--	--	Molecular Function: DNA binding (GO:0003677);; Cellular Component: nucleus (GO:0005634);;	--	--	[R]	General function prediction only	HMG (high mobility group) box;; HMG-box domain	Thymocyte selection-associated high mobility group box protein TOX OS=Mus musculus OX=10090 GN=Tox PE=1 SV=2	B	Chromatin structure and dynamics	thymocyte selection-associated high mobility group box protein TOX [Mus musculus]
ENSMUSG00000046404	Yod1	337	369	593	2175	968	2222	1.48291	1.517898	2.106269	7.08254	3.744035	8.064614	9.99560559829389e-08	1.90518871792932	up	--	--	Molecular Function: thiol-dependent ubiquitin-specific protease activity (GO:0004843);; Cellular Component: nucleus (GO:0005634);; Cellular Component: cytosol (GO:0005829);; Biological Process: ubiquitin-dependent ERAD pathway (GO:0030433);; Biological Process: endoplasmic reticulum unfolded protein response (GO:0030968);; Molecular Function: ubiquitin protein ligase binding (GO:0031625);; Biolog…	K13719|0|mmu:226418|K13719 ubiquitin thioesterase OTU1 [EC:3.1.2.-] | (RefSeq) Yod1, 6330564D18Rik, 9930028C20Rik, Hshin7; YOD1 deubiquitinase	Protein processing in endoplasmic reticulum (ko04141)	[TO]	Signal transduction mechanisms;; Posttranslational modification, protein turnover, chaperones	OTU-like cysteine protease	Ubiquitin thioesterase OTU1 OS=Mus musculus OX=10090 GN=Yod1 PE=1 SV=1	O	Posttranslational modification, protein turnover, chaperones	mCG2637 [Mus musculus]
ENSMUSG00000023043	Krt18	4777	6022	4510	25668	8183	49310	89.753456	105.818581	68.397423	356.456482	135.104691	763.20697	7.2221333502519e-06	2.27567436203359	up	--	--	Molecular Function: structural molecule activity (GO:0005198);; Cellular Component: nucleolus (GO:0005730);; Cellular Component: adherens junction (GO:0005913);; Cellular Component: nuclear matrix (GO:0016363);; Biological Process: tumor necrosis factor-mediated signaling pathway (GO:0033209);; Cellular Component: centriolar satellite (GO:0034451);; Biological Process: Golgi to plasma membrane CF…	K07604|0|xla:100037084|K07604 type I keratin, acidic | (RefSeq) uncharacterized LOC100037084	--	--	--	Intermediate filament protein	Keratin, type I cytoskeletal 18 OS=Mus musculus OX=10090 GN=Krt18 PE=1 SV=5	S	Function unknown	unnamed protein product [Mus musculus]
ENSMUSG00000042377	Fam83g	56	51	89	194	66	254	0.313124	0.264734	0.403119	0.806139	0.324457	1.181128	0.0247420318682337	1.24592810531603	up	--	--	--	--	--	--	--	Protein of unknown function (DUF1669);; PLD-like domain;; Sodium:solute symporter family	Protein FAM83G OS=Mus musculus OX=10090 GN=Fam83g PE=1 SV=1	S	Function unknown	protein FAM83G [Mus musculus]
ENSMUSG00000032311	Nrg4	86	58	123	1107	341	2182	1.179026	0.738623	1.344116	11.848883	4.256866	25.430268	1.18314495932005e-10	3.62630107548438	up	--	--	--	K05458|1.55449e-25|rno:690919|K05458 neuregulin 4 | (RefSeq) Nrg4; neuregulin 4	ErbB signaling pathway (ko04012);; Amyotrophic lateral sclerosis (ko05014)	--	--	--	Pro-neuregulin-4, membrane-bound isoform OS=Mus musculus OX=10090 GN=Nrg4 PE=1 SV=1	U	Intracellular trafficking, secretion, and vesicular transport	PREDICTED: pro-neuregulin-4, membrane-bound isoform isoform X1 [Rattus norvegicus]
Mus_musculus_newGene_10251	Mus_musculus_newGene_10251	57	98	51	39	37	24	0.890584	1.578531	0.500016	0.421507	0.426101	0.232181	0.0276089831274841	-1.20879076324164	down	--	--	Biological Process: behavioral fear response (GO:0001662);; Cellular Component: ruffle (GO:0001726);; Biological Process: receptor recycling (GO:0001881);; Molecular Function: diacylglycerol cholinephosphotransferase activity (GO:0004142);; Molecular Function: GTPase activator activity (GO:0005096);; Cellular Component: extracellular space (GO:0005615);; Cellular Component: nucleus (GO:0005634);;…	--	--	--	--	--	--	--	--	mCG145922, partial [Mus musculus]
ENSMUSG00000032656	March3	39	62	54	17	32	17	0.931349	1.351072	1.177345	0.191596	0.66108	0.372452	0.0170672783654538	-1.35079895718625	down	--	--	Cellular Component: lysosome (GO:0005764);; Biological Process: endocytosis (GO:0006897);; Molecular Function: zinc ion binding (GO:0008270);; Cellular Component: integral component of membrane (GO:0016021);; Biological Process: protein ubiquitination (GO:0016567);; Molecular Function: ligase activity (GO:0016874);; Cellular Component: cytoplasmic vesicle membrane (GO:0030659);; Cellular Componen…	K10658|1.27723e-154|mmu:320253|K10658 E3 ubiquitin-protein ligase MARCH3 [EC:2.3.2.27] | (RefSeq) Marchf3, 6330411I15Rik, A530081L18Rik, AI843639, MARCH-III, March3; membrane associated ring-CH-type finger 3	--	[A]	RNA processing and modification	RING-variant domain	E3 ubiquitin-protein ligase MARCH3 OS=Mus musculus OX=10090 GN=March3 PE=2 SV=1	O	Posttranslational modification, protein turnover, chaperones	E3 ubiquitin-protein ligase MARCH3 [Mus musculus]
Mus_musculus_newGene_13032	Mus_musculus_newGene_13032	4	30	43	378	90	520	0.158541	1.391262	1.728198	14.021294	3.969357	21.516401	1.84653411221634e-06	3.58435637866994	up	--	--	--	--	--	--	--	--	--	--	--	unnamed protein product [Mus musculus]
ENSMUSG00000025006	Sorbs1	303	528	829	431	263	203	2.936934	6.514183	6.740815	2.948652	2.092711	1.734543	0.0102169359118002	-1.01432033338052	down	--	--	Cellular Component: stress fiber (GO:0001725);; Molecular Function: obsolete SH3/SH2 adaptor activity (GO:0005070);; Molecular Function: insulin receptor binding (GO:0005158);; Cellular Component: nucleoplasm (GO:0005654);; Cellular Component: centrosome (GO:0005813);; Cellular Component: cytosol (GO:0005829);; Cellular Component: insulin receptor complex (GO:0005899);; Cellular Component: adhere…	K06086|0|ngi:103733221|K06086 sorbin and SH3 domain containing 1 | (RefSeq) Sorbs1; sorbin and SH3 domain containing 1	PPAR signaling pathway (ko03320);; Adherens junction (ko04520);; Insulin signaling pathway (ko04910)	--	--	Variant SH3 domain;; SH3 domain;; Variant SH3 domain;; Sorbin homologous domain	Sorbin and SH3 domain-containing protein 1 OS=Mus musculus OX=10090 GN=Sorbs1 PE=1 SV=2	S	Function unknown	sorbin and SH3 domain containing 1, isoform CRA_c, partial [Mus musculus]
ENSMUSG00000063730	Hsd3b2	3298	5310	3569	1269	2331	1085	25.766475	41.037209	23.494671	7.721552	16.974974	7.994889	7.12912988584148e-05	-1.51242713368454	down	[M]	Cell wall/membrane/envelope biogenesis	Molecular Function: 3-beta-hydroxy-delta5-steroid dehydrogenase activity (GO:0003854);; Molecular Function: steroid delta-isomerase activity (GO:0004769);; Cellular Component: mitochondrial inner membrane (GO:0005743);; Cellular Component: mitochondrial intermembrane space (GO:0005758);; Cellular Component: endoplasmic reticulum membrane (GO:0005789);; Biological Process: C21-steroid hormone bios…	K00070|0|mmu:15493|K00070 3beta-hydroxy-Delta5-steroid dehydrogenase / steroid Delta-isomerase [EC:1.1.1.145 5.3.3.1] | (RefSeq) Hsd3b2, 3-beta-HSD_II; hydroxy-delta-5-steroid dehydrogenase, 3 beta- and steroid delta-isomerase 2	Steroid hormone biosynthesis (ko00140);; Ovarian steroidogenesis (ko04913);; Aldosterone synthesis and secretion (ko04925);; Cortisol synthesis and secretion (ko04927);; Cushing syndrome (ko04934)	[IE]	Lipid transport and metabolism;; Amino acid transport and metabolism	3-beta hydroxysteroid dehydrogenase/isomerase family;; NAD dependent epimerase/dehydratase family;; Male sterility protein;; GDP-mannose 4,6 dehydratase;; Polysaccharide biosynthesis protein;; NAD(P)H-binding;; NmrA-like family;; KR domain;; Protein of unknown function (DUF3704)	3 beta-hydroxysteroid dehydrogenase/Delta 5--	M	Cell wall/membrane/envelope biogenesis	3 beta-hydroxysteroid dehydrogenase/Delta 5--
ENSMUSG00000030659	Nucb2	63	245	114	48	41	87	1.008437	3.522488	1.411996	0.554022	0.507758	1.147498	0.019289272423157	-1.38925046323274	down	--	--	--	K20371|0|mmu:53322|K20371 nucleobindin | (RefSeq) Nucb2, AI607786, Calnuc, Nefa, Nesfatin-1; nucleobindin 2	--	[R]	General function prediction only	EF-hand domain pair;; EF hand;; EF-hand domain	Nucleobindin-2 OS=Mus musculus OX=10090 GN=Nucb2 PE=1 SV=2	U	Intracellular trafficking, secretion, and vesicular transport	unnamed protein product [Mus musculus]
ENSMUSG00000046879	Irgm1	1503	2238	2012	6984	1786	7401	18.950171	26.694732	19.718113	64.560673	19.684108	76.436657	0.00225334280413161	1.32247122222556	up	--	--	Cellular Component: Golgi membrane (GO:0000139);; Cellular Component: autophagosome membrane (GO:0000421);; Cellular Component: phagocytic cup (GO:0001891);; Molecular Function: GTPase activity (GO:0003924);; Molecular Function: GTP binding (GO:0005525);; Cellular Component: lysosome (GO:0005764);; Cellular Component: late endosome (GO:0005770);; Cellular Component: endoplasmic reticulum membrane…	K14139|0|mmu:15944|K14139 immunity-related GTPase family M protein [EC:3.6.5.-] | (RefSeq) Irgm1, Ifggd3, Ifi1, Iigp3, Iipg3, Irgm; immunity-related GTPase family M member 1	Toxoplasmosis (ko05145)	--	--	Interferon-inducible GTPase (IIGP);; 50S ribosome-binding GTPase;; Dynamin family	Immunity-related GTPase family M protein 1 OS=Mus musculus OX=10090 GN=Irgm1 PE=1 SV=1	S	Function unknown	immunity-related GTPase family M protein 1 isoform 1 [Mus musculus]
ENSMUSG00000068083	Cyp2d40	986	4050	1037	1241	770	1129	22.872282	87.925301	19.42955	21.278551	15.697758	21.582169	0.0188136090297296	-1.12227064326654	down	[QV]	Secondary metabolites biosynthesis, transport and catabolism;; Defense mechanisms	Biological Process: liver development (GO:0001889);; Molecular Function: iron ion binding (GO:0005506);; Cellular Component: endoplasmic reticulum membrane (GO:0005789);; Molecular Function: arachidonic acid epoxygenase activity (GO:0008392);; Molecular Function: steroid hydroxylase activity (GO:0008395);; Cellular Component: integral component of membrane (GO:0016021);; Biological Process: arach…	K07414|0|mmu:71754|K07414 cytochrome P450 family 2 subfamily D [EC:1.14.14.1] | (RefSeq) Cyp2d40, 1300013D18Rik, CYPIID3, P450-DB3; cytochrome P450, family 2, subfamily d, polypeptide 40	Steroid hormone biosynthesis (ko00140);; Serotonergic synapse (ko04726)	[Q]	Secondary metabolites biosynthesis, transport and catabolism	Cytochrome P450	Cytochrome P450 2D3 OS=Rattus norvegicus OX=10116 GN=Cyp2d3 PE=2 SV=2	Q	Secondary metabolites biosynthesis, transport and catabolism	cytochrome P450, family 2, subfamily d, polypeptide 40 [Mus musculus]
ENSMUSG00000079362	Gm43302	156	233	163	377	153	762	0.973622	1.361047	0.820391	1.743816	0.841117	3.931153	0.0378143705022331	1.07020405736374	up	--	--	Cellular Component: symbiont-containing vacuole membrane (GO:0020005);; Cellular Component: cytoplasmic vesicle (GO:0031410);; Biological Process: cellular response to interferon-beta (GO:0035458);; Biological Process: defense response to protozoan (GO:0042832);; Biological Process: adhesion of symbiont to host (GO:0044406);; Biological Process: defense response to Gram-positive bacterium (GO:005…	K20908|0|mmu:100702|K20908 guanylate-binding protein 6 | (RefSeq) Gbp6, AI595338, Mpa2l; guanylate binding protein 6	--	[R]	General function prediction only	Guanylate-binding protein, N-terminal domain;; Guanylate-binding protein, C-terminal domain	Guanylate-binding protein 4 OS=Mus musculus OX=10090 GN=Gbp4 PE=1 SV=1	S	Function unknown	PREDICTED: guanylate binding protein 6 isoform X2 [Mus musculus]
ENSMUSG00000022863	Btg3	101	46	147	177	189	692	1.895909	0.607268	1.852868	2.235337	2.991957	10.655033	0.0041994852412622	1.74087298686807	up	--	--	--	K14443|3.04216e-79|mmu:12228|K14443 protein Tob/BTG | (RefSeq) Btg3, ANA, tob5; BTG anti-proliferation factor 3	RNA degradation (ko03018)	[TR]	Signal transduction mechanisms;; General function prediction only	BTG family;; Immunoglobulin I-set domain	Protein BTG3 OS=Mus musculus OX=10090 GN=Btg3 PE=2 SV=1	S	Function unknown	mCG128446, isoform CRA_b [Mus musculus]
ENSMUSG00000045136	Tubb2b	192	358	240	2333	929	3633	2.369398	4.135897	2.39355	21.332144	10.094713	37.026947	7.9612369107346e-11	2.96966262680259	up	--	--	Biological Process: G2/M transition of mitotic cell cycle (GO:0000086);; Biological Process: mRNA splicing, via spliceosome (GO:0000398);; Biological Process: neuron migration (GO:0001764);; Biological Process: antigen processing and presentation of peptide antigen via MHC class I (GO:0002474);; Molecular Function: double-stranded RNA binding (GO:0003725);; Molecular Function: GTPase activity (GO…	K07375|0|ssc:100153507|K07375 tubulin beta | (RefSeq) TUBB2B; tubulin beta-2B chain	Phagosome (ko04145);; Gap junction (ko04540);; Alzheimer disease (ko05010);; Parkinson disease (ko05012);; Amyotrophic lateral sclerosis (ko05014);; Huntington disease (ko05016);; Prion disease (ko05020)	[Z]	Cytoskeleton	Tubulin/FtsZ family, GTPase domain;; Tubulin C-terminal domain;; Misato Segment II tubulin-like domain	Tubulin beta-2B chain OS=Rattus norvegicus OX=10116 GN=Tubb2b PE=1 SV=1	Z	Cytoskeleton	tubulin beta-2B chain [Mus musculus]
ENSMUSG00000033594	Spata2l	312	324	379	2518	860	463	3.371356	3.16722	3.188852	20.133851	8.106847	3.837268	0.000216735820501479	1.71085886446217	up	--	--	--	K17595|0|mmu:78779|K17595 spermatogenesis-associated protein 2 | (RefSeq) Spata2l, 2610039E05Rik, AI648233; spermatogenesis associated 2-like	Necroptosis (ko04217)	--	--	--	Spermatogenesis-associated protein 2-like protein OS=Mus musculus OX=10090 GN=Spata2l PE=1 SV=1	S	Function unknown	mKIAA4138 protein, partial [Mus musculus]
ENSMUSG00000032492	Pth1r	168	158	431	65	150	63	2.109967	1.77963	4.595417	0.652979	1.650619	0.603457	0.00558957320652297	-1.51159485231532	down	--	--	--	K04585|0|mmu:19228|K04585 parathyroid hormone receptor 1 | (RefSeq) Pth1r, PPR, Pthr, Pthr1; parathyroid hormone 1 receptor	Neuroactive ligand-receptor interaction (ko04080);; Parathyroid hormone synthesis, secretion and action (ko04928);; Endocrine and other factor-regulated calcium reabsorption (ko04961)	[T]	Signal transduction mechanisms	7 transmembrane receptor (Secretin family);; Hormone receptor domain	Parathyroid hormone/parathyroid hormone-related peptide receptor OS=Mus musculus OX=10090 GN=Pth1r PE=1 SV=2	U	Intracellular trafficking, secretion, and vesicular transport	parathyroid hormone receptor 1, isoform CRA_a, partial [Mus musculus]
ENSMUSG00000058006	Mdn1	278	362	369	1122	857	1353	0.417213	0.508716	0.447075	1.245735	1.130898	1.674348	4.82055544040532e-07	1.5788235049726	up	[J]	Translation, ribosomal structure and biogenesis	--	K14572|0|mmu:100019|K14572 midasin | (RefSeq) Mdn1, 4833432B22Rik, A130070M06, AA958993, D4Abb1e, Gm135; midasin AAA ATPase 1	Ribosome biogenesis in eukaryotes (ko03008)	[R]	General function prediction only	AAA domain (dynein-related subfamily);; AAA ATPase domain;; ATPase family associated with various cellular activities (AAA);; ATPase family associated with various cellular activities (AAA);; Threonylcarbamoyl adenosine biosynthesis protein TsaE;; AAA domain;; Sigma-54 interaction domain;; ABC transporter;; AAA domain;; AAA domain;; Sigma-54 interaction domain;; NACHT domain;; RsgA GTPase;; RNA h…	--	S	Function unknown	PREDICTED: midasin isoform X1 [Mus musculus]
ENSMUSG00000038415	Foxq1	362	230	731	1147	1589	1276	2.01792	1.197617	3.28565	4.725382	7.782845	5.856228	7.47942057212928e-05	1.50585659208477	up	--	--	Molecular Function: DNA-binding transcription factor activity, RNA polymerase II-specific (GO:0000981);; Cellular Component: nucleus (GO:0005634);; Biological Process: regulation of transcription by RNA polymerase II (GO:0006357);; Biological Process: hair follicle morphogenesis (GO:0031069);; Molecular Function: sequence-specific DNA binding (GO:0043565);;	K09410|1.16361e-142|mmu:15220|K09410 forkhead box protein Q | (RefSeq) Foxq1, HFH-1, Hfh1, Hfh1l, sa; forkhead box Q1	--	[K]	Transcription	Forkhead domain	Forkhead box protein Q1 OS=Mus musculus OX=10090 GN=Foxq1 PE=2 SV=3	K	Transcription	fork head transcription factor [Mus musculus]
ENSMUSG00000031885	Cbfb	301	418	674	1329	495	1535	2.8059	3.652416	5.072865	9.254778	4.064645	11.82772	0.00404824261523397	1.14235595370939	up	--	--	Biological Process: protein polyubiquitination (GO:0000209);; Biological Process: osteoblast differentiation (GO:0001649);; Molecular Function: DNA binding (GO:0003677);; Molecular Function: DNA-binding transcription factor activity (GO:0003700);; Molecular Function: transcription coactivator activity (GO:0003713);; Molecular Function: protein binding (GO:0005515);; Cellular Component: membrane (…	--	--	[K]	Transcription	Core binding factor beta subunit	Core-binding factor subunit beta OS=Mus musculus OX=10090 GN=Cbfb PE=1 SV=1	K	Transcription	core binding factor beta, isoform CRA_a, partial [Mus musculus]
ENSMUSG00000027540	Ptpn1	922	891	1092	2724	996	5816	5.908276	5.33796	5.646355	12.898262	5.604893	30.699688	0.00104595874585929	1.56732856548764	up	[T]	Signal transduction mechanisms	Molecular Function: protein tyrosine phosphatase activity (GO:0004725);; Molecular Function: insulin receptor binding (GO:0005158);; Cellular Component: early endosome (GO:0005769);; Cellular Component: cytosol (GO:0005829);; Cellular Component: plasma membrane (GO:0005886);; Cellular Component: adherens junction (GO:0005913);; Biological Process: activation of JUN kinase activity (GO:0007257);; …	K05696|0|mmu:19246|K05696 tyrosine-protein phosphatase non-receptor type 1 [EC:3.1.3.48] | (RefSeq) Ptpn1, PTP-1B, PTP-HA2, PTP1B; protein tyrosine phosphatase, non-receptor type 1	Adherens junction (ko04520);; Insulin signaling pathway (ko04910);; Insulin resistance (ko04931)	[T]	Signal transduction mechanisms	Protein-tyrosine phosphatase	Tyrosine-protein phosphatase non-receptor type 1 OS=Mus musculus OX=10090 GN=Ptpn1 PE=1 SV=2	T	Signal transduction mechanisms	tyrosine-protein phosphatase non-receptor type 1 [Mus musculus]
ENSMUSG00000037306	Man1c1	78	101	181	81	42	45	0.446673	0.535776	0.83255	0.341051	0.210607	0.210104	0.016855993776444	-1.23164101129295	down	--	--	Cellular Component: Golgi membrane (GO:0000139);; Molecular Function: mannosyl-oligosaccharide 1,2-alpha-mannosidase activity (GO:0004571);; Molecular Function: calcium ion binding (GO:0005509);; Cellular Component: endoplasmic reticulum (GO:0005783);; Biological Process: mannose metabolic process (GO:0006013);; Biological Process: N-glycan processing (GO:0006491);; Cellular Component: integral c…	K01230|0|mmu:230815|K01230 mannosyl-oligosaccharide alpha-1,2-mannosidase [EC:3.2.1.113] | (RefSeq) Man1c1, AI593348; mannosidase, alpha, class 1C, member 1	N-Glycan biosynthesis (ko00510);; Various types of N-glycan biosynthesis (ko00513);; Protein processing in endoplasmic reticulum (ko04141)	[G]	Carbohydrate transport and metabolism	Glycosyl hydrolase family 47	Mannosyl-oligosaccharide 1,2-alpha-mannosidase IA OS=Mus musculus OX=10090 GN=Man1a1 PE=1 SV=1	S	Function unknown	mannosyl-oligosaccharide 1,2-alpha-mannosidase IC [Mus musculus]
ENSMUSG00000091705	H2-Q2	466	763	939	208	344	309	9.958336	15.265655	16.206264	3.27616	6.467131	5.432073	9.23585178610974e-05	-1.43025521385204	down	--	--	Biological Process: positive regulation of T cell mediated cytotoxicity (GO:0001916);; Biological Process: antigen processing and presentation of endogenous peptide antigen via MHC class I via ER pathway, TAP-dependent (GO:0002485);; Cellular Component: Golgi medial cisterna (GO:0005797);; Biological Process: female pregnancy (GO:0007565);; Cellular Component: external side of plasma membrane (GO…	K06751|0|mmu:15013|K06751 MHC class I antigen | (RefSeq) H2-Q2, BE136769, Gm11132, H-2Q2, H2-D1, H2-K1, gs14-2; histocompatibility 2, Q region locus 2	Endocytosis (ko04144);; Phagosome (ko04145);; Cellular senescence (ko04218);; Cell adhesion molecules (ko04514);; Antigen processing and presentation (ko04612);; Type I diabetes mellitus (ko04940);; Human cytomegalovirus infection (ko05163);; Human papillomavirus infection (ko05165);; Human T-cell leukemia virus 1 infection (ko05166);; Kaposi sarcoma-associated herpesvirus infection (ko05167);; H…	--	--	Class I Histocompatibility antigen, domains alpha 1 and 2;; Immunoglobulin C1-set domain;; MHC_I C-terminus	H-2 class I histocompatibility antigen, L-D alpha chain OS=Mus musculus OX=10090 GN=H2-L PE=1 SV=2	U	Intracellular trafficking, secretion, and vesicular transport	PREDICTED: histocompatibility 2, Q region locus 2 isoform X1 [Mus musculus]
ENSMUSG00000053553	3110082I17Rik	67	75	111	663	104	524	1.235986	1.275262	1.627971	8.938893	1.606094	7.584374	0.000124128185236671	2.18012680339487	up	--	--	Molecular Function: RNA binding (GO:0044822);;	--	--	[S]	Function unknown	Uncharacterised conserved protein (DUF2373)	Uncharacterized protein C7orf50 homolog OS=Mus musculus OX=10090 PE=1 SV=3	S	Function unknown	RIKEN cDNA 3110082I17, isoform CRA_d, partial [Mus musculus]
ENSMUSG00000038816	Ctnnal1	116	121	203	812	123	526	0.849449	0.833721	1.260334	4.451377	0.796132	3.189921	0.00359253620039432	1.55801990118646	up	--	--	Cellular Component: cytosol (GO:0005829);; Cellular Component: cytoskeleton (GO:0005856);; Cellular Component: plasma membrane (GO:0005886);; Biological Process: cell adhesion (GO:0007155);; Biological Process: Rho protein signal transduction (GO:0007266);; Molecular Function: cadherin binding (GO:0045296);; Molecular Function: actin filament binding (GO:0051015);;	--	--	[W]	Extracellular structures	Vinculin family	Alpha-catulin OS=Mus musculus OX=10090 GN=Ctnnal1 PE=1 SV=1	S	Function unknown	alpha-catulin [Mus musculus]
ENSMUSG00000037455	Slc18b1	54	104	136	50	53	25	0.503459	0.927287	1.098325	0.38422	0.436186	0.19448	0.0166111504868481	-1.31094588833429	down	[G]	Carbohydrate transport and metabolism	Cellular Component: integral component of plasma membrane (GO:0005887);; Molecular Function: transmembrane transporter activity (GO:0022857);; Biological Process: transmembrane transport (GO:0055085);;	--	--	[U]	Intracellular trafficking, secretion, and vesicular transport	Major Facilitator Superfamily;; MFS_1 like family;; LacY proton/sugar symporter	MFS-type transporter SLC18B1 OS=Mus musculus OX=10090 GN=Slc18b1 PE=2 SV=2	G	Carbohydrate transport and metabolism	RecName: Full=MFS-type transporter SLC18B1; AltName: Full=Solute carrier family 18 member B1
Mus_musculus_newGene_8998	Mus_musculus_newGene_8998	59	61	67	6	25	47	0.744265	0.765008	0.758093	0.073093	0.246641	0.456689	0.0416406627666805	-1.36618677047753	down	--	--	--	--	--	--	--	--	--	--	--	unnamed protein product [Mus musculus]
ENSMUSG00000036752	Tubb4b	2994	2851	1625	7037	4699	7067	50.581448	45.041477	22.155024	87.866615	69.753212	98.358322	0.00181617593198551	1.13111918053234	up	--	--	Biological Process: G2/M transition of mitotic cell cycle (GO:0000086);; Biological Process: mRNA splicing, via spliceosome (GO:0000398);; Biological Process: neuron migration (GO:0001764);; Biological Process: antigen processing and presentation of peptide antigen via MHC class I (GO:0002474);; Molecular Function: double-stranded RNA binding (GO:0003725);; Molecular Function: GTPase activity (GO…	K07375|0|xtr:779904|K07375 tubulin beta | (RefSeq) tubb4b; tubulin beta 4B class IVb	Phagosome (ko04145);; Gap junction (ko04540)	[Z]	Cytoskeleton	Tubulin/FtsZ family, GTPase domain;; Tubulin C-terminal domain	Tubulin beta-4B chain OS=Mus musculus OX=10090 GN=Tubb4b PE=1 SV=1	Z	Cytoskeleton	PREDICTED: tubulin beta-4B chain [Fukomys damarensis]
Mus_musculus_newGene_11583	Mus_musculus_newGene_11583	61	35	49	131	97	138	1.906073	1.033764	1.234776	3.065984	2.681225	3.590637	0.0240293137041032	1.1583679397781	up	--	--	Biological Process: generation of precursor metabolites and energy (GO:0006091);; Biological Process: adult feeding behavior (GO:0008343);; Molecular Function: type 3 melanocortin receptor binding (GO:0031781);; Molecular Function: type 4 melanocortin receptor binding (GO:0031782);; Biological Process: melanosome transport (GO:0032402);; Biological Process: melanosome organization (GO:0032438);; …	--	--	--	--	--	--	--	--	unnamed protein product [Mus musculus]
ENSMUSG00000028838	Extl1	367	963	626	190	336	89	2.396685	5.889537	3.302679	0.915739	1.927595	0.476312	0.000298900025232402	-1.78819105778039	down	--	--	Cellular Component: endoplasmic reticulum (GO:0005783);; Biological Process: glycosaminoglycan biosynthetic process (GO:0006024);; Biological Process: protein glycosylation (GO:0006486);; Biological Process: heparan sulfate proteoglycan biosynthetic process (GO:0015012);; Cellular Component: integral component of membrane (GO:0016021);; Molecular Function: glucuronosyl-N-acetylglucosaminyl-proteo…	K02368|0|mmu:56219|K02368 alpha-1,4-N-acetylglucosaminyltransferase EXTL1 [EC:2.4.1.224] | (RefSeq) Extl1, D430033M16Rik; exostosin-like glycosyltransferase 1	Glycosaminoglycan biosynthesis - heparan sulfate / heparin (ko00534)	[GMW]	Carbohydrate transport and metabolism;; Cell wall/membrane/envelope biogenesis;; Extracellular structures	Glycosyl transferase family 64 domain;; Exostosin family	Exostosin-like 1 OS=Mus musculus OX=10090 GN=Extl1 PE=2 SV=2	S	Function unknown	exostosin-like 1 isoform 1 [Mus musculus]
ENSMUSG00000063919	Srrm4	70	38	205	730	499	1039	0.38698	0.18756	0.854687	2.761067	2.079556	3.576554	1.11085336823608e-07	2.77352681625893	up	--	--	Biological Process: regulation of alternative mRNA splicing, via spliceosome (GO:0000381);; Molecular Function: mRNA binding (GO:0003729);; Cellular Component: nucleus (GO:0005634);; Biological Process: nervous system development (GO:0007399);; Biological Process: sensory perception of sound (GO:0007605);; Biological Process: cell differentiation (GO:0030154);;	--	--	--	--	Serine/arginine repetitive matrix protein C-terminus	Serine/arginine repetitive matrix protein 4 OS=Mus musculus OX=10090 GN=Srrm4 PE=1 SV=1	S	Function unknown	PREDICTED: serine/arginine repetitive matrix protein 4 isoform X2 [Mus musculus]
Mus_musculus_newGene_3945	Mus_musculus_newGene_3945	46	73	65	1469	171	669	0.258326	0.38446	0.297676	6.186069	0.854174	3.13277	6.218542133182e-09	3.44129260134698	up	--	--	Molecular Function: nucleic acid binding (GO:0003676);; Molecular Function: RNA-DNA hybrid ribonuclease activity (GO:0004523);; Molecular Function: structural molecule activity (GO:0005198);; Biological Process: signal transduction (GO:0007165);; Cellular Component: viral capsid (GO:0019028);; Biological Process: virion assembly (GO:0019068);; Biological Process: RNA phosphodiester bond hydrolysi…	--	--	[R]	General function prediction only	Matrix protein (MA), p15	--	L	Replication, recombination and repair	mCG1044012, partial [Mus musculus]
ENSMUSG00000045394	Epcam	46	39	50	451	54	457	0.596716	0.470835	0.617486	5.149262	0.620131	5.824531	6.44087754083434e-05	2.64266652900996	up	--	--	Biological Process: ureteric bud development (GO:0001657);; Cellular Component: integral component of plasma membrane (GO:0005887);; Cellular Component: bicellular tight junction (GO:0005923);; Cellular Component: cell surface (GO:0009986);; Cellular Component: basolateral plasma membrane (GO:0016323);; Cellular Component: apical plasma membrane (GO:0016324);; Cellular Component: lateral plasma m…	K06737|0|mmu:17075|K06737 epithelial cell adhesion molecule | (RefSeq) Epcam, CD326, EGP, EGP-2, Egp314, Ep-CAM, EpCAM1, GA733-2, Ly74, TROP1, Tacsd1, Tacstd1, gp40; epithelial cell adhesion molecule	--	--	--	Thyroglobulin type-1 repeat	Epithelial cell adhesion molecule OS=Mus musculus OX=10090 GN=Epcam PE=1 SV=1	U	Intracellular trafficking, secretion, and vesicular transport	tumor-associated calcium signal transducer 1, partial [Mus musculus]
ENSMUSG00000047496	Rnf152	491	796	783	175	587	212	1.559262	2.379778	2.007689	0.409053	1.639274	0.553176	0.01066989202965	-1.18002740936607	down	--	--	Cellular Component: lysosomal membrane (GO:0005765);; Biological Process: apoptotic process (GO:0006915);; Molecular Function: zinc ion binding (GO:0008270);; Biological Process: positive regulation of autophagy (GO:0010508);; Molecular Function: ligase activity (GO:0016874);; Molecular Function: small GTPase binding (GO:0031267);; Cellular Component: integral component of organelle membrane (GO:…	K15705|1.24212e-120|mmu:320311|K15705 E3 ubiquitin-protein ligase RNF152 [EC:2.3.2.27] | (RefSeq) Rnf152, A930029B02Rik; ring finger protein 152	mTOR signaling pathway (ko04150)	[O]	Posttranslational modification, protein turnover, chaperones	zinc-RING finger domain;; Zinc finger, C3HC4 type (RING finger);; Ring finger domain;; RING-type zinc-finger	E3 ubiquitin-protein ligase RNF152 OS=Mus musculus OX=10090 GN=Rnf152 PE=2 SV=1	O	Posttranslational modification, protein turnover, chaperones	ring finger protein 152, partial [Mus musculus]
Mus_musculus_newGene_11382	Mus_musculus_newGene_11382	97	103	162	196	74	800	0.55367	0.547398	0.746166	0.825395	0.367452	3.763753	0.0307243868522315	1.45387307587256	up	[R]	General function prediction only	Molecular Function: GTPase activity (GO:0003924);; Molecular Function: GTP binding (GO:0005525);; Cellular Component: endoplasmic reticulum membrane (GO:0005789);; Biological Process: defense response (GO:0006952);; Cellular Component: integral component of membrane (GO:0016021);; Biological Process: cellular response to interferon-beta (GO:0035458);;	--	--	--	--	Interferon-inducible GTPase (IIGP);; 50S ribosome-binding GTPase;; Dynamin family	T-cell-specific guanine nucleotide triphosphate-binding protein 2 OS=Mus musculus OX=10090 GN=Tgtp2 PE=1 SV=2	S	Function unknown	predicted gene 12250 [Mus musculus]
ENSMUSG00000004814	Ccl24	127	243	220	130	62	98	2.642066	4.834011	4.226435	2.00864	1.131762	1.673871	0.0130493996224936	-1.17695796612635	down	--	--	--	K21097|3.36378e-65|mmu:56221|K21097 C-C motif chemokine 24 | (RefSeq) Ccl24, CKb-6, MPIF-2, Scya24; chemokine (C-C motif) ligand 24	Cytokine-cytokine receptor interaction (ko04060);; Viral protein interaction with cytokine and cytokine receptor (ko04061);; Chemokine signaling pathway (ko04062)	--	--	Small cytokines (intecrine/chemokine), interleukin-8 like	C-C motif chemokine 24 OS=Mus musculus OX=10090 GN=Ccl24 PE=2 SV=1	U	Intracellular trafficking, secretion, and vesicular transport	chemokine (C-C motif) ligand 24, isoform CRA_a, partial [Mus musculus]
Mus_musculus_newGene_6397	Mus_musculus_newGene_6397	318	382	538	276	63	244	3.029483	3.405942	4.140142	1.940664	0.522659	1.917755	0.00957029859552111	-1.24487994384645	down	--	--	Molecular Function: structural molecule activity (GO:0005198);; Cellular Component: integral component of membrane (GO:0016021);; Cellular Component: viral capsid (GO:0019028);; Cellular Component: viral envelope (GO:0019031);; Biological Process: viral life cycle (GO:0019058);;	--	--	--	--	ENV polyprotein (coat polyprotein)	MLV-related proviral Env polyprotein OS=Mus musculus OX=10090 PE=1 SV=3	S	Function unknown	PREDICTED: MLV-related proviral Env polyprotein [Mus musculus]
ENSMUSG00000033350	Chst2	51	116	95	51	35	24	0.186973	0.398228	0.280884	0.138396	0.111313	0.07082	0.0106097575842651	-1.39813705715873	down	--	--	Cellular Component: Golgi membrane (GO:0000139);; Molecular Function: N-acetylglucosamine 6-O-sulfotransferase activity (GO:0001517);; Cellular Component: trans-Golgi network (GO:0005802);; Biological Process: carbohydrate metabolic process (GO:0005975);; Biological Process: N-acetylglucosamine metabolic process (GO:0006044);; Biological Process: sulfur compound metabolic process (GO:0006790);; B…	K04745|0|mmu:54371|K04745 carbohydrate 6-sulfotransferase 2 [EC:2.8.2.-] | (RefSeq) Chst2, AI428561, AW121776, C130041E03Rik, Chts2, GST-2, GlcNAc6ST, Gn6st; carbohydrate sulfotransferase 2	Glycosaminoglycan biosynthesis - keratan sulfate (ko00533)	--	--	Sulfotransferase domain;; Sulfotransferase family	Carbohydrate sulfotransferase 2 OS=Mus musculus OX=10090 GN=Chst2 PE=2 SV=3	U	Intracellular trafficking, secretion, and vesicular transport	carbohydrate sulfotransferase 2 [Mus musculus]
ENSMUSG00000020889	Nr1d1	971	783	541	3369	3392	1014	9.632226	7.26635	4.326788	24.704954	29.571604	8.284774	0.000419841162571735	1.55669011596182	up	--	--	--	K03728|0|mmu:217166|K03728 nuclear receptor subfamily 1 group D member 1 | (RefSeq) Nr1d1, A530070C09Rik, R75201; nuclear receptor subfamily 1, group D, member 1	Circadian rhythm (ko04710)	[T]	Signal transduction mechanisms	Zinc finger, C4 type (two domains);; Ligand-binding domain of nuclear hormone receptor	Nuclear receptor subfamily 1 group D member 1 OS=Mus musculus OX=10090 GN=Nr1d1 PE=1 SV=1	K	Transcription	nuclear receptor subfamily 1 group D member 1 [Mus caroli]
ENSMUSG00000009418	Nav1	44	113	92	49	48	14	0.08929	0.217547	0.162171	0.074457	0.085074	0.023174	0.0303936481426477	-1.29955752595663	down	--	--	--	K16776|0|mmu:215690|K16776 neuron navigator 1 | (RefSeq) Nav1, 9530089B19, 9930003A20Rik, C230080M11Rik, Gm38399, Pomfil3, Unc53h1, mKIAA1151, steerin-1; neuron navigator 1	--	--	--	--	Neuron navigator 1 OS=Mus musculus OX=10090 GN=Nav1 PE=1 SV=2	Z	Cytoskeleton	PREDICTED: neuron navigator 1 isoform X1 [Mus musculus]
Mus_musculus_newGene_9290	Mus_musculus_newGene_9290	464	498	986	2305	821	1505	1.524153	1.645159	2.899914	6.712598	2.710257	5.121397	0.00265965136438605	1.1047442898346	up	--	--	--	--	--	[R]	General function prediction only	Matrix protein (MA), p15;; Matrix protein (MA), p15	--	S	Function unknown	mCG1044012, partial [Mus musculus]
Mus_musculus_newGene_1124	Mus_musculus_newGene_1124	55	61	75	174	186	195	0.401239	0.395259	0.465545	0.767852	0.972919	1.006868	0.00222085217457321	1.40266168423208	up	--	--	Molecular Function: signaling receptor activity (GO:0004872);; Cellular Component: extracellular region (GO:0005576);; Cellular Component: external side of plasma membrane (GO:0009897);; Cellular Component: integral component of membrane (GO:0016021);; Molecular Function: TRAIL binding (GO:0045569);; Biological Process: negative regulation of extrinsic apoptotic signaling pathway via death domain…	--	--	[F]	Nucleotide transport and metabolism	G-patch domain	--	L	Replication, recombination and repair	LOW QUALITY PROTEIN: uncharacterized protein LOC101788591 [Cavia porcellus]
ENSMUSG00000015837	Sqstm1	15276	17049	15626	52231	24764	46885	193.696253	202.251743	154.52879	491.878978	266.180275	490.965493	0.000463399611632741	1.19189843808806	up	--	--	Biological Process: negative regulation of transcription by RNA polymerase II (GO:0000122);; Cellular Component: phagophore assembly site (GO:0000407);; Cellular Component: P-body (GO:0000932);; Biological Process: positive regulation of protein phosphorylation (GO:0001934);; Biological Process: immune system process (GO:0002376);; Molecular Function: transcription coregulator activity (GO:000371…	K14381|0|mmu:18412|K14381 sequestosome 1 | (RefSeq) Sqstm1, A170, OSF-6, Osi, STAP, STONE14, p62; sequestosome 1	Mitophagy - animal (ko04137);; Autophagy - animal (ko04140);; Necroptosis (ko04217);; Cellular senescence (ko04218);; Osteoclast differentiation (ko04380);; Amyotrophic lateral sclerosis (ko05014);; Fluid shear stress and atherosclerosis (ko05418)	--	--	UBA domain;; PB1 domain;; Zinc finger, ZZ type	Sequestosome-1 OS=Mus musculus OX=10090 GN=Sqstm1 PE=1 SV=1	S	Function unknown	sequestosome-1 isoform 2 [Mus musculus]
ENSMUSG00000068566	Myadm	407	402	604	2614	911	3022	3.49742	3.303044	3.914145	17.448162	6.985912	22.05531	2.11765289193569e-07	2.05999472995123	up	--	--	Cellular Component: ruffle (GO:0001726);; Biological Process: negative regulation of protein phosphorylation (GO:0001933);; Cellular Component: plasma membrane (GO:0005886);; Cellular Component: cell-cell junction (GO:0005911);; Biological Process: negative regulation of gene expression (GO:0010629);; Cellular Component: integral component of membrane (GO:0016021);; Biological Process: positive r…	--	--	[V]	Defense mechanisms	Membrane-associating domain	Myeloid-associated differentiation marker OS=Mus musculus OX=10090 GN=Myadm PE=1 SV=2	S	Function unknown	myeloid-associated differentiation marker, isoform CRA_b, partial [Mus musculus]
Mus_musculus_newGene_5713	Mus_musculus_newGene_5713	886	3606	678	0	289	294	7.167325	27.300722	4.42838	0	2.054671	1.955172	0.00399071029305525	-3.24672574113211	down	--	--	Biological Process: generation of precursor metabolites and energy (GO:0006091);; Biological Process: adult feeding behavior (GO:0008343);; Molecular Function: type 3 melanocortin receptor binding (GO:0031781);; Molecular Function: type 4 melanocortin receptor binding (GO:0031782);; Biological Process: melanosome transport (GO:0032402);; Biological Process: melanosome organization (GO:0032438);; …	--	--	--	--	--	--	S	Function unknown	PREDICTED: uncharacterized protein LOC108351322 isoform X2 [Rattus norvegicus]
ENSMUSG00000020593	Lpin1	366	486	2200	19724	5865	12944	1.789606	2.31472	8.941356	80.470332	25.608464	52.674093	1.33559178419816e-09	3.57397398229002	up	--	--	Biological Process: negative regulation of transcription by RNA polymerase II (GO:0000122);; Biological Process: mitochondrial fission (GO:0000266);; Molecular Function: RNA polymerase II transcription factor binding (GO:0001085);; Molecular Function: transcription coactivator activity (GO:0003713);; Cellular Component: transcription regulator complex (GO:0005667);; Cellular Component: mitochondr…	K15728|0|mmu:14245|K15728 phosphatidate phosphatase LPIN [EC:3.1.3.4] | (RefSeq) Lpin1, Lipin1, fld; lipin 1	Glycerolipid metabolism (ko00561);; Glycerophospholipid metabolism (ko00564);; mTOR signaling pathway (ko04150)	[NI]	Cell motility;; Lipid transport and metabolism	LNS2 (Lipin/Ned1/Smp2);; lipin, N-terminal conserved region;; Lipin/Ned1/Smp2 multi-domain protein middle domain	Phosphatidate phosphatase LPIN1 OS=Mus musculus OX=10090 GN=Lpin1 PE=1 SV=1	S	Function unknown	PREDICTED: phosphatidate phosphatase LPIN1 isoform X3 [Mus musculus]
ENSMUSG00000082361	Btc	58	48	80	517	81	318	0.540902	0.419675	0.605132	3.5811	0.660631	2.452564	0.000319234706323506	2.10977783882211	up	--	--	Molecular Function: epidermal growth factor receptor binding (GO:0005154);; Cellular Component: extracellular space (GO:0005615);; Cellular Component: plasma membrane (GO:0005886);; Biological Process: DNA replication (GO:0006260);; Biological Process: epidermal growth factor receptor signaling pathway (GO:0007173);; Molecular Function: growth factor activity (GO:0008083);; Cellular Component: in…	K09783|1.77948e-62|mmu:12223|K09783 betacellulin | (RefSeq) Btc, Bcn; betacellulin, epidermal growth factor family member	ErbB signaling pathway (ko04012)	--	--	EGF-like domain	Probetacellulin OS=Mus musculus OX=10090 GN=Btc PE=1 SV=1	U	Intracellular trafficking, secretion, and vesicular transport	PREDICTED: probetacellulin isoform X2 [Cricetulus griseus]
ENSMUSG00000037826	Ppm1k	1961	2106	3648	796	2579	647	9.519724	10.021295	14.688491	2.856378	11.472327	2.580637	0.0317194826586256	-1.0185906855309	down	[T]	Signal transduction mechanisms	Molecular Function: protein serine/threonine phosphatase activity (GO:0004722);; Cellular Component: mitochondrion (GO:0005739);; Biological Process: protein dephosphorylation (GO:0006470);; Molecular Function: metal ion binding (GO:0046872);;	K17505|0|mmu:243382|K17505 protein phosphatase 1K [EC:3.1.3.16] | (RefSeq) Ppm1k, 2900063A19Rik, A930026L03Rik, PP2C-kappa, PP2Cm; protein phosphatase 1K (PP2C domain containing)	--	[T]	Signal transduction mechanisms	Protein phosphatase 2C;; Protein phosphatase 2C	Protein phosphatase 1K, mitochondrial OS=Mus musculus OX=10090 GN=Ppm1k PE=1 SV=1	T	Signal transduction mechanisms	protein phosphatase 1K, mitochondrial precursor [Mus musculus]
ENSMUSG00000068877	Selenbp2	3719	7433	13607	2686	4271	1683	58.778925	110.157267	173.289379	31.438118	59.046182	22.018019	0.000292191029691608	-1.58987370439371	down	[R]	General function prediction only	Cellular Component: extracellular space (GO:0005615);; Cellular Component: nucleolus (GO:0005730);; Cellular Component: cytosol (GO:0005829);; Molecular Function: selenium binding (GO:0008430);; Biological Process: protein transport (GO:0015031);; Cellular Component: membrane (GO:0016020);; Biological Process: brown fat cell differentiation (GO:0050873);; Cellular Component: extracellular exosome…	K17285|0|mmu:20342|K17285 methanethiol oxidase [EC:1.8.3.4] | (RefSeq) Selenbp2, AP56, Lpsb2; selenium binding protein 2	Sulfur metabolism (ko00920)	[P]	Inorganic ion transport and metabolism	56kDa selenium binding protein (SBP56)	Selenium-binding protein 2 OS=Mus musculus OX=10090 GN=Selenbp2 PE=1 SV=2	S	Function unknown	selenium-binding protein 2 [Mus musculus]
ENSMUSG00000032698	Lmo2	202	280	300	123	180	106	3.230981	4.283269	4.04698	1.468946	2.540827	1.389694	0.0157380318342177	-1.05867053465725	down	--	--	Molecular Function: RNA polymerase II transcription regulatory region sequence-specific DNA binding (GO:0000977);; Molecular Function: RNA polymerase II activating transcription factor binding (GO:0001102);; Molecular Function: obsolete transcriptional activator activity, RNA polymerase II transcription factor binding (GO:0001190);; Molecular Function: DNA-binding transcription activator activity…	K15612|3.72269e-119|rno:362176|K15612 rhombotin-2 | (RefSeq) Lmo2; LIM domain only 2	Transcriptional misregulation in cancer (ko05202)	[R]	General function prediction only	LIM domain	Rhombotin-2 OS=Mus musculus OX=10090 GN=Lmo2 PE=1 SV=1	K	Transcription	rhombotin-2 isoform 1 [Mus musculus]
ENSMUSG00000021270	Hsp90aa1	16909	15437	6429	38897	19287	32871	139.170148	118.817947	42.697865	236.771483	139.468551	222.828903	0.0178382624738471	1.0040069015664	up	[O]	Posttranslational modification, protein turnover, chaperones	--	K04079|0|bom:102284756|K04079 molecular chaperone HtpG | (RefSeq) heat shock protein HSP 90-alpha-like	Protein processing in endoplasmic reticulum (ko04141);; PI3K-Akt signaling pathway (ko04151);; Necroptosis (ko04217);; Antigen processing and presentation (ko04612);; NOD-like receptor signaling pathway (ko04621);; IL-17 signaling pathway (ko04657);; Th17 cell differentiation (ko04659);; Progesterone-mediated oocyte maturation (ko04914);; Estrogen signaling pathway (ko04915);; Salmonella infectio…	[O]	Posttranslational modification, protein turnover, chaperones	Hsp90 protein;; Histidine kinase-, DNA gyrase B-, and HSP90-like ATPase;; Histidine kinase-, DNA gyrase B-, and HSP90-like ATPase	Heat shock protein HSP 90-alpha OS=Rattus norvegicus OX=10116 GN=Hsp90aa1 PE=1 SV=3	O	Posttranslational modification, protein turnover, chaperones	Hsp90aa1 protein, partial [Mus musculus]
ENSMUSG00000051344	Plekhm3	36	93	122	38	37	46	0.112932	0.274251	0.315817	0.111321	0.101204	0.117105	0.0388165836005736	-1.14486355923141	down	--	--	Molecular Function: metal ion binding (GO:0046872);;	--	--	[T]	Signal transduction mechanisms	Putative zinc-RING and/or ribbon;; PH domain	Pleckstrin homology domain-containing family M member 3 OS=Mus musculus OX=10090 GN=Plekhm3 PE=1 SV=1	S	Function unknown	mCG123132, isoform CRA_b, partial [Mus musculus]
ENSMUSG00000031431	Tsc22d3	2395	1473	1709	10275	4796	4993	33.565477	19.367128	19.519182	106.797854	59.568931	57.426661	1.24511652958591e-05	1.63146964846698	up	--	--	Biological Process: negative regulation of transcription by RNA polymerase II (GO:0000122);; Molecular Function: DNA-binding transcription factor activity (GO:0003700);; Cellular Component: nucleus (GO:0005634);; Cellular Component: cytoplasm (GO:0005737);; Biological Process: response to osmotic stress (GO:0006970);; Biological Process: body fluid secretion (GO:0007589);; Molecular Function: MRF…	--	--	[K]	Transcription	TSC-22/dip/bun family	TSC22 domain family protein 3 OS=Mus musculus OX=10090 GN=Tsc22d3 PE=1 SV=2	S	Function unknown	glucocorticoid-induced leucine zipper GILZ protein [Mus musculus]
ENSMUSG00000028211	Trp53inp1	1021	1165	1272	9453	3648	7900	5.097913	5.443496	5.129282	34.904819	16.016087	32.51358	2.25346224399053e-11	2.43049993297675	up	--	--	Biological Process: autophagosome assembly (GO:0000045);; Cellular Component: nucleolus (GO:0005730);; Cellular Component: autophagosome (GO:0005776);; Cellular Component: cytosol (GO:0005829);; Biological Process: cell cycle arrest (GO:0007050);; Biological Process: response to heat (GO:0009408);; Biological Process: positive regulation of autophagy (GO:0010508);; Biological Process: negative re…	K15310|1.03462e-139|rno:297822|K15310 tumor protein p53-inducible nuclear protein 1 | (RefSeq) Tp53inp1, Stinp, Trp53inp1; tumor protein p53 inducible nuclear protein 1	--	--	--	DOR family	Tumor protein p53-inducible nuclear protein 1 OS=Mus musculus OX=10090 GN=Trp53inp1 PE=2 SV=1	K	Transcription	tumor protein p53-inducible nuclear protein 1 isoform 1 [Mus musculus]
ENSMUSG00000042622	Maff	59	135	39	721	470	327	0.820075	1.811335	0.436044	7.400947	5.770635	3.725945	1.48637353144828e-06	2.50455708363843	up	--	--	Molecular Function: DNA-binding transcription activator activity, RNA polymerase II-specific (GO:0001228);; Biological Process: in utero embryonic development (GO:0001701);; Cellular Component: nucleus (GO:0005634);; Cellular Component: mitochondrion (GO:0005739);; Biological Process: skeletal muscle cell differentiation (GO:0035914);; Molecular Function: sequence-specific DNA binding (GO:0043565…	K09037|1.77281e-64|ocu:100341933|K09037 transcription factor MAFF/G/K | (RefSeq) MAFF; MAF bZIP transcription factor F	--	[K]	Transcription	bZIP Maf transcription factor	Transcription factor MafF OS=Mus musculus OX=10090 GN=Maff PE=2 SV=1	K	Transcription	transcription factor MafF isoform 2 [Mus musculus]
ENSMUSG00000026409	Pfkfb2	153	239	336	576	529	659	1.333663	2.329431	2.477521	4.179597	4.719458	5.041016	0.00112294757293976	1.16440424207643	up	[E]	Amino acid transport and metabolism	--	K19029|0|mmu:18640|K19029 6-phosphofructo-2-kinase / fructose-2,6-biphosphatase 2 [EC:2.7.1.105 3.1.3.46] | (RefSeq) Pfkfb2, 4930568D07Rik; 6-phosphofructo-2-kinase/fructose-2,6-biphosphatase 2	Fructose and mannose metabolism (ko00051);; AMPK signaling pathway (ko04152);; Thyroid hormone signaling pathway (ko04919)	[G]	Carbohydrate transport and metabolism	6-phosphofructo-2-kinase;; Histidine phosphatase superfamily (branch 1);; AAA domain;; Chromatin associated protein KTI12	6-phosphofructo-2-kinase/fructose-2,6-bisphosphatase 2 OS=Mus musculus OX=10090 GN=Pfkfb2 PE=1 SV=2	G	Carbohydrate transport and metabolism	6-phosphofructo-2-kinase/fructose-2,6-bisphosphatase 2 isoform 1 [Mus musculus]
Mus_musculus_newGene_9556	Mus_musculus_newGene_9556	501	592	187	315	136	83	3.906426	3.835395	1.128294	1.653305	0.876447	0.512845	0.00539127983395612	-1.51027135678316	down	--	--	Biological Process: ribosomal large subunit assembly (GO:0000027);; Biological Process: response to ischemia (GO:0002931);; Molecular Function: structural constituent of ribosome (GO:0003735);; Molecular Function: signaling receptor binding (GO:0005102);; Cellular Component: nucleus (GO:0005634);; Cellular Component: mitochondrial inner membrane (GO:0005743);; Cellular Component: mitochondrial in…	K11290|6.57318e-11|rno:317165|K11290 template-activating factor I | (RefSeq) LRRGT00152; similar to Set alpha isoform	--	--	--	--	--	--	--	PREDICTED: malonyl-CoA decarboxylase, mitochondrial isoform X2 [Mus musculus]
ENSMUSG00000035561	Aldh1b1	2049	1285	3509	1157	1085	926	24.10036	14.136806	33.275612	10.040997	11.192359	8.958444	0.00034351192653498	-1.23358810096195	down	[C]	Energy production and conversion	Molecular Function: aldehyde dehydrogenase (NAD+) activity (GO:0004029);; Cellular Component: nucleoplasm (GO:0005654);; Cellular Component: mitochondrial matrix (GO:0005759);; Biological Process: ethanol catabolic process (GO:0006068);; Biological Process: oxidation-reduction process (GO:0055114);;	K00128|0|mmu:72535|K00128 aldehyde dehydrogenase (NAD+) [EC:1.2.1.3] | (RefSeq) Aldh1b1, 2700007F14Rik; aldehyde dehydrogenase 1 family, member B1	Glycolysis / Gluconeogenesis (ko00010);; Ascorbate and aldarate metabolism (ko00053);; Fatty acid degradation (ko00071);; Valine, leucine and isoleucine degradation (ko00280);; Lysine degradation (ko00310);; Arginine and proline metabolism (ko00330);; Histidine metabolism (ko00340);; Tryptophan metabolism (ko00380);; beta-Alanine metabolism (ko00410);; Glycerolipid metabolism (ko00561);; Pyruvate…	[C]	Energy production and conversion	Aldehyde dehydrogenase family	Aldehyde dehydrogenase X, mitochondrial OS=Mus musculus OX=10090 GN=Aldh1b1 PE=1 SV=1	C	Energy production and conversion	aldehyde dehydrogenase X, mitochondrial precursor [Mus musculus]
ENSMUSG00000047710	Champ1	169	172	221	483	223	599	1.145307	1.080443	1.206119	2.401849	1.313037	3.31911	0.0118853213998436	1.06142823241784	up	--	--	Cellular Component: condensed chromosome kinetochore (GO:0000777);; Molecular Function: nucleic acid binding (GO:0003676);; Cellular Component: nucleoplasm (GO:0005654);; Cellular Component: cytoplasm (GO:0005737);; Cellular Component: spindle (GO:0005819);; Biological Process: sister chromatid biorientation (GO:0031134);; Biological Process: protein localization to kinetochore (GO:0034501);; Bio…	K22593|0|mmu:101994|K22593 chromosome alignment-maintaining phosphoprotein 1 | (RefSeq) Champ1, AA675043, AI116001, D8Ertd457e, D8Ertd569e, Zfp828, Znf828, mKIAA1802; chromosome alignment maintaining phosphoprotein 1	--	--	--	--	Chromosome alignment-maintaining phosphoprotein 1 OS=Mus musculus OX=10090 GN=Champ1 PE=1 SV=1	S	Function unknown	chromosome alignment-maintaining phosphoprotein 1 [Mus musculus]
ENSMUSG00000028060	Khdc4	1044	1100	1234	3090	2226	2574	8.821325	8.820693	8.691605	18.818279	17.109041	17.386938	0.00018753306064165	1.0646281646267	up	--	--	--	--	--	[A]	RNA processing and modification	--	KH homology domain-containing protein 4 OS=Mus musculus OX=10090 GN=Khdc4 PE=1 SV=1	S	Function unknown	PREDICTED: UPF0469 protein KIAA0907 homolog isoform X3 [Dipodomys ordii]
ENSMUSG00000027395	Polr1b	193	301	368	1021	325	1189	1.300248	1.895977	2.003648	5.101906	1.926997	6.61007	0.0010280113361881	1.41429287702431	up	[K]	Transcription	Molecular Function: RNA polymerase I activity (GO:0001054);; Molecular Function: DNA binding (GO:0003677);; Molecular Function: protein binding (GO:0005515);; Cellular Component: RNA polymerase I complex (GO:0005736);; Cellular Component: cytoplasm (GO:0005737);; Biological Process: transcription by RNA polymerase I (GO:0006360);; Biological Process: embryo implantation (GO:0007566);; Biological …	K03002|0|mmu:20017|K03002 DNA-directed RNA polymerase I subunit RPA2 [EC:2.7.7.6] | (RefSeq) Polr1b, 128kDa, D630020H17Rik, RPA116, RPA135, RPA2, Rpo1-2; polymerase (RNA) I polypeptide B	RNA polymerase (ko03020)	[K]	Transcription	RNA polymerase Rpb2, domain 6;; RNA polymerase beta subunit;; RNA polymerase Rpb2, domain 3;; RNA polymerase Rpb2, domain 7;; RNA polymerase I, Rpa2 specific domain;; RNA polymerase Rpb2, domain 2	DNA-directed RNA polymerase I subunit RPA2 OS=Mus musculus OX=10090 GN=Polr1b PE=1 SV=2	K	Transcription	DNA-directed RNA polymerase I subunit RPA2 [Mus musculus]
ENSMUSG00000026773	Pfkfb3	161	186	132	3152	559	2267	0.937991	0.995726	0.593301	13.48786	2.852184	10.795355	9.67012907387537e-12	3.42760233045234	up	[E]	Amino acid transport and metabolism	Molecular Function: 6-phosphofructo-2-kinase activity (GO:0003873);; Molecular Function: fructose-2,6-bisphosphate 2-phosphatase activity (GO:0004331);; Molecular Function: ATP binding (GO:0005524);; Cellular Component: nucleoplasm (GO:0005654);; Biological Process: fructose metabolic process (GO:0006000);; Biological Process: fructose 2,6-bisphosphate metabolic process (GO:0006003);; Biological …	K01103|0|rro:104664848|K01103 6-phosphofructo-2-kinase / fructose-2,6-biphosphatase 3 [EC:2.7.1.105 3.1.3.46] | (RefSeq) PFKFB3; 6-phosphofructo-2-kinase/fructose-2, 6-bisphosphatase 3 isoform X1	Fructose and mannose metabolism (ko00051);; HIF-1 signaling pathway (ko04066);; AMPK signaling pathway (ko04152)	[G]	Carbohydrate transport and metabolism	6-phosphofructo-2-kinase;; Histidine phosphatase superfamily (branch 1);; AAA domain;; Chromatin associated protein KTI12	6-phosphofructo-2-kinase/fructose-2,6-bisphosphatase 3 OS=Rattus norvegicus OX=10116 GN=Pfkfb3 PE=2 SV=1	G	Carbohydrate transport and metabolism	6-phosphofructo-2-kinase/fructose-2,6-bisphosphatase 3 isoform 8 [Mus musculus]
ENSMUSG00000029380	Cxcl1	1317	487	17	1303	4999	6039	37.291981	12.890001	0.381691	27.265142	124.44693	140.94104	0.00746151064922802	2.52358503580321	up	--	--	Biological Process: response to amphetamine (GO:0001975);; Biological Process: acute inflammatory response (GO:0002526);; Cellular Component: extracellular space (GO:0005615);; Cellular Component: obsolete cell (GO:0005623);; Biological Process: immune response (GO:0006955);; Biological Process: G protein-coupled receptor signaling pathway (GO:0007186);; Biological Process: positive regulation of…	K05505|1.62833e-42|mmu:14825|K05505 C-X-C motif chemokine 1/2/3 | (RefSeq) Cxcl1, Fsp, Gro1, KC, Mgsa, N51, Scyb1, gro; chemokine (C-X-C motif) ligand 1	Cytokine-cytokine receptor interaction (ko04060);; Viral protein interaction with cytokine and cytokine receptor (ko04061);; Chemokine signaling pathway (ko04062);; NF-kappa B signaling pathway (ko04064);; NOD-like receptor signaling pathway (ko04621);; IL-17 signaling pathway (ko04657);; TNF signaling pathway (ko04668);; Legionellosis (ko05134);; Amoebiasis (ko05146);; Kaposi sarcoma-associated …	--	--	Small cytokines (intecrine/chemokine), interleukin-8 like	Growth-regulated alpha protein OS=Mus musculus OX=10090 GN=Cxcl1 PE=1 SV=1	S	Function unknown	Cxcl1 protein, partial [Mus musculus]
ENSMUSG00000033107	Rnf125	814	3288	4257	1709	420	1048	16.100358	60.494481	68.019441	24.988097	7.27798	17.026182	0.00263458597787766	-1.52195609354044	down	--	--	Cellular Component: Golgi membrane (GO:0000139);; Biological Process: protein polyubiquitination (GO:0000209);; Biological Process: adaptive immune response (GO:0002250);; Molecular Function: zinc ion binding (GO:0008270);; Molecular Function: ligase activity (GO:0016874);; Molecular Function: ubiquitin conjugating enzyme binding (GO:0031624);; Biological Process: positive regulation of proteasom…	K12170|2.50069e-134|rno:361296|K12170 E3 ubiquitin-protein ligase RNF125 [EC:2.3.2.27] | (RefSeq) Rnf125; ring finger protein 125	RIG-I-like receptor signaling pathway (ko04622)	--	--	RING-type zinc-finger;; zinc finger of C3HC4-type, RING;; Zinc finger, C3HC4 type (RING finger);; Drought induced 19 protein (Di19), zinc-binding;; Zinc finger, C3HC4 type (RING finger);; Ring finger domain;; Zinc finger, C3HC4 type (RING finger);; zinc-RING finger domain	E3 ubiquitin-protein ligase RNF125 OS=Mus musculus OX=10090 GN=Rnf125 PE=2 SV=3	O	Posttranslational modification, protein turnover, chaperones	PREDICTED: E3 ubiquitin-protein ligase RNF125 isoform X1 [Mus musculus]
ENSMUSG00000034522	Zfp395	782	842	1099	244	799	156	5.040359	5.091084	5.717755	1.151179	4.478591	0.819364	0.0106552673083754	-1.28134390751743	down	--	--	Molecular Function: RNA polymerase II cis-regulatory region sequence-specific DNA binding (GO:0000978);; Molecular Function: cis-regulatory region sequence-specific DNA binding (GO:0001158);; Cellular Component: nucleus (GO:0005634);; Cellular Component: cytoplasm (GO:0005737);; Biological Process: regulation of transcription by RNA polymerase II (GO:0006357);; Molecular Function: metal ion bindi…	--	--	--	--	Domain of unknown function (DUF4772)	Zinc finger protein 704 OS=Mus musculus OX=10090 GN=Znf704 PE=1 SV=1	S	Function unknown	zinc finger protein 395 [Mus musculus]
ENSMUSG00000015176	Nolc1	848	761	816	2437	969	2924	6.481275	5.527461	5.057849	14.135482	6.578982	18.534706	0.00129931184623621	1.20792194172929	up	--	--	Molecular Function: DNA binding (GO:0003677);; Molecular Function: DNA-binding transcription factor activity (GO:0003700);; Molecular Function: ATP binding (GO:0005524);; Molecular Function: GTP binding (GO:0005525);; Cellular Component: nucleolus (GO:0005730);; Cellular Component: cytoplasm (GO:0005737);; Biological Process: response to osmotic stress (GO:0006970);; Biological Process: nucleolus…	--	--	[Y]	Nuclear structure	SRP40, C-terminal domain	Nucleolar and coiled-body phosphoprotein 1 OS=Mus musculus OX=10090 GN=Nolc1 PE=1 SV=1	S	Function unknown	nucleolar and coiled-body phosphoprotein 1 isoform A [Mus musculus]
ENSMUSG00000028163	Nfkb1	590	854	857	2273	732	3603	4.027653	7.485947	4.557983	11.646087	4.410664	19.940883	0.00201597697074502	1.37450258908898	up	[T]	Signal transduction mechanisms	--	K02580|0|mmu:18033|K02580 nuclear factor NF-kappa-B p105 subunit | (RefSeq) Nfkb1, NF-KB1, NF-kappaB, NF-kappaB1, p105, p50, p50/p105; nuclear factor of kappa light polypeptide gene enhancer in B cells 1, p105	Antifolate resistance (ko01523);; MAPK signaling pathway (ko04010);; Ras signaling pathway (ko04014);; cAMP signaling pathway (ko04024);; Chemokine signaling pathway (ko04062);; NF-kappa B signaling pathway (ko04064);; HIF-1 signaling pathway (ko04066);; Sphingolipid signaling pathway (ko04071);; PI3K-Akt signaling pathway (ko04151);; Apoptosis (ko04210);; Longevity regulating pathway (ko04211);;…	--	--	Rel homology DNA-binding domain;; Rel homology dimerisation domain;; Ankyrin repeats (3 copies);; Ankyrin repeats (many copies);; Ankyrin repeat;; Ankyrin repeats (many copies);; Ankyrin repeat;; Death domain	Nuclear factor NF-kappa-B p105 subunit OS=Mus musculus OX=10090 GN=Nfkb1 PE=1 SV=2	S	Function unknown	nuclear factor NF-kappa-B p105 subunit [Mus musculus]
ENSMUSG00000033294	Noc4l	287	278	335	1059	430	981	3.733501	3.37985	3.510511	10.180324	4.909805	10.507956	0.00045460005117335	1.2852165981699	up	--	--	Biological Process: maturation of SSU-rRNA from tricistronic rRNA transcript (SSU-rRNA, 5.8S rRNA, LSU-rRNA) (GO:0000462);; Cellular Component: nucleolus (GO:0005730);; Cellular Component: integral component of membrane (GO:0016021);; Cellular Component: Noc4p-Nop14p complex (GO:0030692);; Cellular Component: nuclear membrane (GO:0031965);; Cellular Component: small-subunit processome (GO:0032040…	K14771|0|mmu:100608|K14771 U3 small nucleolar RNA-associated protein 19 | (RefSeq) Noc4l, AI326906; NOC4 like	--	[J]	Translation, ribosomal structure and biogenesis	CBF/Mak21 family	Nucleolar complex protein 4 homolog OS=Mus musculus OX=10090 GN=Noc4l PE=2 SV=1	S	Function unknown	nucleolar complex protein 4 homolog [Mus musculus]
ENSMUSG00000000120	Ngfr	67	132	240	53	44	80	0.520159	0.961068	1.513651	0.306741	0.300143	0.513677	0.0106503094901826	-1.39199471024994	down	--	--	Molecular Function: amyloid-beta binding (GO:0001540);; Molecular Function: tumor necrosis factor-activated receptor activity (GO:0005031);; Molecular Function: neurotrophin TRKA receptor binding (GO:0005168);; Cellular Component: nuclear envelope (GO:0005635);; Cellular Component: mitochondrion (GO:0005739);; Cellular Component: rough endoplasmic reticulum (GO:0005791);; Cellular Component: Golg…	K02583|0|mmu:18053|K02583 tumor necrosis factor receptor superfamily member 16 | (RefSeq) Ngfr, LNGFR, Tnfrsf16, p75, p75NGFR, p75NTR; nerve growth factor receptor (TNFR superfamily, member 16)	MAPK signaling pathway (ko04010);; Ras signaling pathway (ko04014);; Rap1 signaling pathway (ko04015);; Cytokine-cytokine receptor interaction (ko04060);; PI3K-Akt signaling pathway (ko04151);; Apoptosis - multiple species (ko04215);; Neurotrophin signaling pathway (ko04722);; Transcriptional misregulation in cancer (ko05202)	--	--	TNFR/NGFR cysteine-rich region;; Death domain	Tumor necrosis factor receptor superfamily member 16 OS=Mus musculus OX=10090 GN=Ngfr PE=1 SV=1	U	Intracellular trafficking, secretion, and vesicular transport	tumor necrosis factor receptor superfamily member 16 precursor [Mus musculus]
ENSMUSG00000033257	Ttll4	349	416	473	930	721	1189	0.938448	1.047038	1.027395	1.851474	1.706095	2.637303	0.000784920943695106	1.05670784697267	up	--	--	Molecular Function: ATP binding (GO:0005524);; Cellular Component: cytoplasm (GO:0005737);; Cellular Component: microtubule (GO:0005874);; Cellular Component: cilium (GO:0005929);; Molecular Function: tubulin binding (GO:0015631);; Biological Process: protein polyglutamylation (GO:0018095);; Molecular Function: protein-glutamic acid ligase activity (GO:0070739);;	K16601|0|mmu:67534|K16601 tubulin polyglutamylase TTLL4 [EC:6.-.-.-] | (RefSeq) Ttll4, 4632407P03Rik, AI451681, mKIAA0173; tubulin tyrosine ligase-like family, member 4	--	[O]	Posttranslational modification, protein turnover, chaperones	Tubulin-tyrosine ligase family	Tubulin polyglutamylase TTLL4 OS=Mus musculus OX=10090 GN=Ttll4 PE=2 SV=3	S	Function unknown	tubulin polyglutamylase TTLL4 [Mus musculus]
Mus_musculus_newGene_3292	Mus_musculus_newGene_3292	87	33	14	29	320	371	1.226321	0.468883	0.163194	0.330873	4.354804	4.620152	0.0090728859650708	2.23168813806327	up	--	--	Biological Process: metanephros development (GO:0001656);; Molecular Function: endopeptidase activity (GO:0004175);; Molecular Function: protein binding (GO:0005515);; Cellular Component: endoplasmic reticulum (GO:0005783);; Cellular Component: Golgi apparatus (GO:0005794);; Cellular Component: integral component of plasma membrane (GO:0005887);; Biological Process: membrane protein ectodomain pr…	K06172|2.70212e-120|bacu:102999717|K06172 gamma-secretase subunit APH-1 | (RefSeq) APH1A; aph-1 homolog A, gamma-secretase subunit	Notch signaling pathway (ko04330);; Alzheimer disease (ko05010)	[S]	Function unknown	Aph-1 protein;; Aph-1 protein	Gamma-secretase subunit APH-1A OS=Mus musculus OX=10090 GN=Aph1a PE=1 SV=2	U	Intracellular trafficking, secretion, and vesicular transport	PREDICTED: gamma-secretase subunit APH-1A isoform X2 [Cricetulus griseus]
ENSMUSG00000040659	Efhd2	793	1016	1178	7092	2580	7394	8.983121	10.771858	10.773548	59.44054	25.699862	69.060722	1.08040272971395e-09	2.35799946422994	up	--	--	Molecular Function: serine-type endopeptidase activity (GO:0004252);; Molecular Function: calcium ion binding (GO:0005509);; Cellular Component: adherens junction (GO:0005913);; Biological Process: proteolysis (GO:0006508);; Cellular Component: membrane raft (GO:0045121);; Biological Process: cell-cell adhesion (GO:0098609);; Molecular Function: cadherin binding involved in cell-cell adhesion (GO…	--	--	[R]	General function prediction only	EF-hand domain pair;; EF-hand domain;; EF hand	EF-hand domain-containing protein D2 OS=Mus musculus OX=10090 GN=Efhd2 PE=1 SV=1	S	Function unknown	EF-hand domain-containing protein D2 [Mus caroli]
ENSMUSG00000026749	Nek6	1859	2152	2324	5827	2906	6023	5.254437	6.980012	4.897529	14.102405	6.668539	13.03171	0.0014068102077687	1.0593430150527	up	[M]	Cell wall/membrane/envelope biogenesis	Molecular Function: magnesium ion binding (GO:0000287);; Cellular Component: spindle pole (GO:0000922);; Molecular Function: protein serine/threonine kinase activity (GO:0004674);; Molecular Function: obsolete signal transducer activity (GO:0004871);; Molecular Function: ATP binding (GO:0005524);; Cellular Component: cytoplasm (GO:0005737);; Cellular Component: microtubule organizing center (GO:0…	K20875|0|mmu:59126|K20875 NIMA (never in mitosis gene a)-related kinase 6 [EC:2.7.11.1] | (RefSeq) Nek6, 1300007C09Rik; NIMA (never in mitosis gene a)-related expressed kinase 6	--	[D]	Cell cycle control, cell division, chromosome partitioning	Protein kinase domain;; Protein tyrosine kinase	Serine/threonine-protein kinase Nek6 OS=Mus musculus OX=10090 GN=Nek6 PE=1 SV=1	T	Signal transduction mechanisms	PREDICTED: serine/threonine-protein kinase Nek6 isoform X1 [Mus musculus]
ENSMUSG00000031955	Bcar1	1067	1578	1061	5225	1386	2301	9.19859	12.722812	7.387384	33.337707	10.51185	16.348	0.00884692493253741	1.0542914671568	up	--	--	Cellular Component: ruffle (GO:0001726);; Molecular Function: obsolete signal transducer activity (GO:0004871);; Cellular Component: nucleolus (GO:0005730);; Cellular Component: cytoplasm (GO:0005737);; Cellular Component: plasma membrane (GO:0005886);; Cellular Component: focal adhesion (GO:0005925);; Biological Process: actin filament organization (GO:0007015);; Biological Process: epidermal gr…	K05726|0|mmu:12927|K05726 breast cancer anti-estrogen resistance 1 | (RefSeq) Bcar1, AI385681, Cas, Crkas; breast cancer anti-estrogen resistance 1	Rap1 signaling pathway (ko04015);; Chemokine signaling pathway (ko04062);; Focal adhesion (ko04510);; Leukocyte transendothelial migration (ko04670);; Regulation of actin cytoskeleton (ko04810);; Growth hormone synthesis, secretion and action (ko04935);; Bacterial invasion of epithelial cells (ko05100);; Yersinia infection (ko05135);; Human cytomegalovirus infection (ko05163)	--	--	Domain of unknown function (DUF3513);; Serine rich protein interaction domain;; SH3 domain;; Variant SH3 domain;; Variant SH3 domain	Breast cancer anti-estrogen resistance protein 1 OS=Mus musculus OX=10090 GN=Bcar1 PE=1 SV=2	S	Function unknown	Crk-associated substrate [Mus musculus]
ENSMUSG00000047907	Tshz2	446	661	866	333	334	231	2.733031	3.603706	4.273136	1.43369	1.691001	1.18687	0.000251670798889478	-1.25830236688239	down	--	--	Biological Process: negative regulation of transcription by RNA polymerase II (GO:0000122);; Molecular Function: DNA-binding transcription repressor activity, RNA polymerase II-specific (GO:0001078);; Molecular Function: DNA binding (GO:0003677);; Molecular Function: chromatin binding (GO:0003682);; Molecular Function: protein binding (GO:0005515);; Cellular Component: nucleus (GO:0005634);; Biol…	K09236|0|mmu:228911|K09236 teashirt | (RefSeq) Tshz2, 2900073F20Rik, B830045G17, Mtsh2, Sdccag33l, Tsh2, Zfp218, mKIAA4248, teashirt2; teashirt zinc finger family member 2	--	--	--	C2H2 type zinc-finger (2 copies);; C2H2-type zinc finger;; Zinc finger, C2H2 type	Teashirt homolog 2 OS=Mus musculus OX=10090 GN=Tshz2 PE=1 SV=1	K	Transcription	mKIAA4248 protein, partial [Mus musculus]
ENSMUSG00000025198	Erlin1	1790	1782	1539	6308	1753	3955	15.173336	14.142103	10.565011	39.372552	13.134128	27.633265	0.00860814896344961	1.02422495278212	up	--	--	Cellular Component: endoplasmic reticulum membrane (GO:0005789);; Molecular Function: cholesterol binding (GO:0015485);; Cellular Component: integral component of membrane (GO:0016021);; Biological Process: ubiquitin-dependent ERAD pathway (GO:0030433);; Molecular Function: ubiquitin protein ligase binding (GO:0031625);; Biological Process: SREBP signaling pathway (GO:0032933);; Cellular Componen…	K23341|0|mmu:226144|K23341 erlin | (RefSeq) Erlin1, 2810439N09Rik, C80197, Keo4, Spfh1; ER lipid raft associated 1	--	[R]	General function prediction only	SPFH domain / Band 7 family	Erlin-1 OS=Mus musculus OX=10090 GN=Erlin1 PE=1 SV=1	O	Posttranslational modification, protein turnover, chaperones	SPFH domain family, member 1, isoform CRA_b, partial [Mus musculus]
ENSMUSG00000089945	Pakap	0	14	0	419	67	479	0	0.045708	0	1.102659	0.209526	1.404621	6.38773410141339e-08	5.88568220488629	up	--	--	Biological Process: actin filament organization (GO:0007015);; Biological Process: transmembrane receptor protein serine/threonine kinase signaling pathway (GO:0007178);; Biological Process: protein localization (GO:0008104);; Molecular Function: protein domain specific binding (GO:0019904);; Cellular Component: protein-containing complex (GO:0043234);; Molecular Function: protein kinase A bindin…	K16519|0|mmu:677884|K16519 A-kinase anchor protein 2 | (RefSeq) Pakap, 53-H12, AA959716, AF064781, AI649048, AKAP-2, AKAP-KL, Akap2, B130066I24, B230340M18Rik, Gm20459, PRKA2, Palm2, Palm2-Akap2, Palm2Akap2, R75368, pEN70; paralemmin A kinase anchor protein	--	--	--	A-kinase anchor protein 2 C-terminus;; Paralemmin	A-kinase anchor protein 2 OS=Mus musculus OX=10090 GN=Akap2 PE=1 SV=3	S	Function unknown	paralemmin A kinase anchor protein [Mus musculus]
ENSMUSG00000028339	Col15a1	86	355	451	57	67	118	0.445701	1.731501	1.903421	0.215628	0.305	0.503187	0.000709377977851787	-1.94770443358321	down	--	--	Molecular Function: structural molecule activity (GO:0005198);; Cellular Component: collagen trimer (GO:0005581);; Cellular Component: basement membrane (GO:0005604);; Cellular Component: extracellular space (GO:0005615);; Biological Process: cell adhesion (GO:0007155);; Cellular Component: extracellular exosome (GO:0070062);;	K08135|0|mmu:12819|K08135 collagen type XV alpha | (RefSeq) Col15a1; collagen, type XV, alpha 1	Protein digestion and absorption (ko04974)	[W]	Extracellular structures	Collagenase NC10 and Endostatin;; Collagen triple helix repeat (20 copies);; Concanavalin A-like lectin/glucanases superfamily	Collagen alpha-1(XV) chain OS=Mus musculus OX=10090 GN=Col15a1 PE=1 SV=2	S	Function unknown	collagen alpha-1(XV) chain precursor [Mus musculus]
ENSMUSG00000024694	Keg1	5934	8705	5407	3614	3486	3273	96.232346	132.053014	71.175176	43.261751	49.802936	43.443743	0.000604190039603538	-1.11463678955697	down	--	--	Cellular Component: mitochondrion (GO:0005739);; Cellular Component: centrosome (GO:0005813);; Cellular Component: microtubule (GO:0005874);; Molecular Function: gamma-tubulin binding (GO:0043015);; Molecular Function: glycine N-acyltransferase activity (GO:0047961);;	K00628|0|mmu:64697|K00628 glycine N-acyltransferase / glycine N-benzoyltransferase [EC:2.3.1.13 2.3.1.71] | (RefSeq) Keg1, 0610008P16Rik, AI316519, GS4059; kidney expressed gene 1	Phenylalanine metabolism (ko00360)	--	--	Aralkyl acyl-CoA:amino acid N-acyltransferase;; Aralkyl acyl-CoA:amino acid N-acyltransferase, C-terminal region	Glycine N-acyltransferase-like protein Keg1 OS=Mus musculus OX=10090 GN=Keg1 PE=1 SV=1	O	Posttranslational modification, protein turnover, chaperones	glycine N-acyltransferase-like protein Keg1 [Mus musculus]
ENSMUSG00000032889	Gm6685	57	131	118	64	19	59	1.988476	4.313056	3.340329	1.668922	0.575137	1.691019	0.0288425345105579	-1.25463909620124	down	--	--	Molecular Function: metal ion binding (GO:0046872);;	--	--	[C]	Energy production and conversion	Cytochrome b5-like Heme/Steroid binding domain	Cytochrome b5 domain-containing protein 1 OS=Mus musculus OX=10090 GN=Cyb5d1 PE=2 SV=1	CI	Energy production and conversion;; Lipid transport and metabolism	cytochrome b5 domain-containing protein 1 [Mus musculus]
ENSMUSG00000022353	Mtss1	2942	3022	2579	10702	6966	13312	16.086069	15.675918	11.564608	43.851884	33.935827	60.380336	1.00711503537228e-06	1.68716587726551	up	--	--	Biological Process: in utero embryonic development (GO:0001701);; Biological Process: positive regulation of defense response to virus by host (GO:0002230);; Molecular Function: actin monomer binding (GO:0003785);; Molecular Function: signaling receptor binding (GO:0005102);; Cellular Component: cytoplasm (GO:0005737);; Cellular Component: adherens junction (GO:0005912);; Biological Process: plas…	K20128|0|rno:362918|K20128 metastasis suppressor protein 1 | (RefSeq) Mtss1; MTSS1, I-BAR domain containing	--	--	--	IRSp53/MIM homology domain;; WH2 motif	Metastasis suppressor protein 1 OS=Mus musculus OX=10090 GN=Mtss1 PE=1 SV=1	S	Function unknown	metastasis suppressor protein 1 [Rattus norvegicus]
ENSMUSG00000074527	Gm14296	43	28	7	339	220	386	0.898059	0.593969	0.039714	1.763518	1.337188	2.227051	1.60024145937865e-07	3.35876209796979	up	--	--	Biological Process: generation of precursor metabolites and energy (GO:0006091);; Biological Process: adult feeding behavior (GO:0008343);; Molecular Function: type 3 melanocortin receptor binding (GO:0031781);; Molecular Function: type 4 melanocortin receptor binding (GO:0031782);; Biological Process: melanosome transport (GO:0032402);; Biological Process: melanosome organization (GO:0032438);; …	--	--	[R]	General function prediction only	ENV polyprotein (coat polyprotein);; ENV polyprotein (coat polyprotein);; KRAB box	MLV-related proviral Env polyprotein OS=Mus musculus OX=10090 PE=1 SV=3	S	Function unknown	unnamed protein product [Mus musculus]
Mus_musculus_newGene_13006	Mus_musculus_newGene_13006	0	0	0	205	79	799	0	0	0	0.5451	0.25053	2.376736	6.06619269821603e-17	11.4454729979856	up	--	--	--	K00771|8.24835e-16|myb:102241358|K00771 protein xylosyltransferase [EC:2.4.2.26] | (RefSeq) XYLT1; xylosyltransferase 1	Glycosaminoglycan biosynthesis - chondroitin sulfate / dermatan sulfate (ko00532);; Glycosaminoglycan biosynthesis - heparan sulfate / heparin (ko00534)	--	--	--	--	--	--	ligand-dependent corepressor isoform X2 [Meriones unguiculatus]
ENSMUSG00000053113	Socs3	571	534	236	444	939	2137	6.039867	5.279378	2.008947	3.469846	8.729825	18.622087	0.0209570526042758	1.22518840876016	up	--	--	Biological Process: regulation of cell growth (GO:0001558);; Biological Process: response to hypoxia (GO:0001666);; Molecular Function: protein kinase inhibitor activity (GO:0004860);; Molecular Function: protein binding (GO:0005515);; Cellular Component: cytoplasm (GO:0005737);; Biological Process: negative regulation of protein kinase activity (GO:0006469);; Biological Process: aging (GO:000756…	K04696|1.57782e-142|mmu:12702|K04696 suppressor of cytokine signaling 3 | (RefSeq) Socs3, Cis3, Cish3, EF-10, Ef10, SSI-3, Ssi3; suppressor of cytokine signaling 3	Ubiquitin mediated proteolysis (ko04120);; Osteoclast differentiation (ko04380);; JAK-STAT signaling pathway (ko04630);; TNF signaling pathway (ko04668);; Insulin signaling pathway (ko04910);; Prolactin signaling pathway (ko04917);; Adipocytokine signaling pathway (ko04920);; Type II diabetes mellitus (ko04930);; Insulin resistance (ko04931);; Non-alcoholic fatty liver disease (ko04932);; Growth …	[T]	Signal transduction mechanisms	SH2 domain;; SOCS box	Suppressor of cytokine signaling 3 OS=Mus musculus OX=10090 GN=Socs3 PE=1 SV=1	O	Posttranslational modification, protein turnover, chaperones	PREDICTED: suppressor of cytokine signaling 3 [Microtus ochrogaster]
ENSMUSG00000016526	Dyrk3	58	47	34	344	47	240	0.492212	0.417373	0.228588	2.189052	0.345741	1.68438	0.00254724425874788	1.94572187212154	up	[U]	Intracellular trafficking, secretion, and vesicular transport	Molecular Function: magnesium ion binding (GO:0000287);; Molecular Function: protein serine/threonine kinase activity (GO:0004674);; Molecular Function: protein serine/threonine/tyrosine kinase activity (GO:0004712);; Molecular Function: protein tyrosine kinase activity (GO:0004713);; Molecular Function: protein binding (GO:0005515);; Molecular Function: ATP binding (GO:0005524);; Cellular Compon…	K18669|0|mmu:226419|K18669 dual specificity tyrosine-phosphorylation-regulated kinase 2/3/4 [EC:2.7.12.1] | (RefSeq) Dyrk3, BC006704; dual-specificity tyrosine-(Y)-phosphorylation regulated kinase 3	--	[R]	General function prediction only	Protein kinase domain;; Protein tyrosine kinase;; Phosphotransferase enzyme family	Dual specificity tyrosine-phosphorylation-regulated kinase 3 OS=Mus musculus OX=10090 GN=Dyrk3 PE=1 SV=1	T	Signal transduction mechanisms	dual specificity tyrosine-phosphorylation-regulated kinase 3 [Mus musculus]
ENSMUSG00000071076	Jund	1492	2132	1819	5284	4020	4724	24.140053	32.273354	23.754498	63.216694	57.170544	62.980095	5.94037978642261e-05	1.21008416298475	up	--	--	Biological Process: negative regulation of transcription by RNA polymerase II (GO:0000122);; Cellular Component: nuclear chromatin (GO:0000790);; Molecular Function: RNA polymerase II cis-regulatory region sequence-specific DNA binding (GO:0000978);; Molecular Function: DNA-binding transcription factor activity, RNA polymerase II-specific (GO:0000981);; Biological Process: osteoblast development …	K04449|9.74258e-146|rno:24518|K04449 transcription factor jun-D | (RefSeq) Jund; JunD proto-oncogene, AP-1 transcription factor subunit	MAPK signaling pathway (ko04010);; Osteoclast differentiation (ko04380);; IL-17 signaling pathway (ko04657);; Parathyroid hormone synthesis, secretion and action (ko04928)	[K]	Transcription	Jun-like transcription factor;; bZIP transcription factor;; bZIP Maf transcription factor;; Basic region leucine zipper	Transcription factor jun-D OS=Rattus norvegicus OX=10116 GN=Jund PE=1 SV=1	K	Transcription	PREDICTED: transcription factor jun-D [Peromyscus maniculatus bairdii]
ENSMUSG00000020108	Ddit4	150	421	105	1328	122	762	2.30642	6.047781	1.295768	15.098042	1.636798	9.648238	0.0250445669944888	1.47928565643262	up	--	--	--	K08270|1.78087e-133|mmu:74747|K08270 DNA-damage-inducible transcript 4 | (RefSeq) Ddit4, 5830413E08Rik, AA415483, REDD1, Rtp801, dig2; DNA-damage-inducible transcript 4	Autophagy - animal (ko04140);; mTOR signaling pathway (ko04150);; PI3K-Akt signaling pathway (ko04151);; MicroRNAs in cancer (ko05206)	--	--	RTP801 C-terminal region	DNA damage-inducible transcript 4 protein OS=Mus musculus OX=10090 GN=Ddit4 PE=1 SV=1	O	Posttranslational modification, protein turnover, chaperones	DNA damage-inducible transcript 4 protein [Mus musculus]
ENSMUSG00000032890	Rims3	71	92	213	30	58	46	0.29307	0.355151	1.16292	0.090214	0.209674	0.154637	0.00577772555722058	-1.5530064809221	down	--	--	Cellular Component: cell junction (GO:0030054);; Biological Process: regulation of membrane potential (GO:0042391);; Molecular Function: ion channel binding (GO:0044325);; Cellular Component: presynaptic active zone (GO:0048786);; Biological Process: calcium ion-regulated exocytosis of neurotransmitter (GO:0048791);; Biological Process: positive regulation of mitophagy in response to mitochondria…	K15298|0|ngi:103736008|K15298 regulating synaptic membrane exocytosis protein 3 | (RefSeq) Rims3; regulating synaptic membrane exocytosis 3	--	[U]	Intracellular trafficking, secretion, and vesicular transport	C2 domain	Regulating synaptic membrane exocytosis protein 3 OS=Mus musculus OX=10090 GN=Rims3 PE=1 SV=2	S	Function unknown	PREDICTED: regulating synaptic membrane exocytosis protein 3 [Peromyscus maniculatus bairdii]
ENSMUSG00000000901	Mmp11	68	65	56	16	36	14	1.499134	1.20554	0.747915	0.461683	0.845315	0.300047	0.00563724345826927	-1.65839905427977	down	[O]	Posttranslational modification, protein turnover, chaperones	--	K07993|0|mmu:17385|K07993 matrix metalloproteinase-11 (stromelysin 3) [EC:3.4.24.-] | (RefSeq) Mmp11, MMP-11, SL-3, ST3, Stmy3; matrix metallopeptidase 11	--	[OW]	Posttranslational modification, protein turnover, chaperones;; Extracellular structures	Matrixin;; Hemopexin	Stromelysin-3 OS=Mus musculus OX=10090 GN=Mmp11 PE=1 SV=2	O	Posttranslational modification, protein turnover, chaperones	stromelysin-3 preproprotein [Mus musculus]
ENSMUSG00000039457	Ppl	201	123	143	6566	592	7377	0.872509	0.497475	0.498383	21.076057	2.258971	26.391464	8.80949745131487e-12	4.74615685367411	up	--	--	Cellular Component: nucleus (GO:0005634);; Cellular Component: mitochondrion (GO:0005739);; Cellular Component: cytoskeleton (GO:0005856);; Cellular Component: adherens junction (GO:0005913);; Cellular Component: extrinsic component of plasma membrane (GO:0019897);; Biological Process: keratinization (GO:0031424);; Cellular Component: extracellular exosome (GO:0070062);; Biological Process: cell-…	K10386|0|mmu:19041|K10386 periplakin | (RefSeq) Ppl, AW553870; periplakin	--	[Z]	Cytoskeleton	Plectin repeat	Periplakin OS=Mus musculus OX=10090 GN=Ppl PE=1 SV=1	Z	Cytoskeleton	periplakin [Mus musculus]
ENSMUSG00000004100	Ppan	292	339	442	1718	641	2045	4.717299	5.124042	5.7663	20.519802	9.105273	27.234739	1.17452257802973e-06	1.88693936582279	up	--	--	--	K14859|0|mmu:235036|K14859 ribosome biogenesis protein SSF1/2 | (RefSeq) Ppan, A230087P06Rik, SSF1; peter pan homolog	--	[J]	Translation, ribosomal structure and biogenesis	Brix domain	Suppressor of SWI4 1 homolog OS=Mus musculus OX=10090 GN=Ppan PE=1 SV=2	S	Function unknown	suppressor of SWI4 1 homolog [Mus musculus]
Mus_musculus_newGene_4165	Mus_musculus_newGene_4165	57	92	143	18	45	19	1.160142	1.80014	2.408796	0.269904	0.796037	0.339774	0.00133222874895973	-1.90654927006095	down	--	--	Biological Process: ribosomal large subunit assembly (GO:0000027);; Molecular Function: structural constituent of ribosome (GO:0003735);; Molecular Function: protein binding (GO:0005515);; Cellular Component: nucleus (GO:0005634);; Cellular Component: mitochondrial inner membrane (GO:0005743);; Cellular Component: mitochondrial intermembrane space (GO:0005758);; Cellular Component: mitochondrial …	--	--	--	--	--	--	S	Function unknown	mCG148344 [Mus musculus]
Mus_musculus_newGene_4763	Mus_musculus_newGene_4763	30	44	23	233	161	79	0.578724	0.488007	0.360832	2.490586	2.078406	0.805317	0.00024793249123043	2.08725322819244	up	--	--	Biological Process: response to virus (GO:0009615);;	--	--	--	--	--	Friend virus susceptibility protein 1 OS=Mus musculus OX=10090 GN=Fv1 PE=4 SV=1	L	Replication, recombination and repair	unnamed protein product, partial [Mus musculus]
Mus_musculus_newGene_11149	Mus_musculus_newGene_11149	161	633	402	235	48	178	1.804194	6.490108	4.124349	2.209834	0.475413	1.755606	0.00648773398523548	-1.53629411026287	down	--	--	--	--	--	--	--	Protein of unknown function (DUF3704)	LINE-1 retrotransposable element ORF2 protein OS=Mus musculus OX=10090 GN=Pol PE=1 SV=2	S	Function unknown	ORF2 [Mus musculus domesticus]
ENSMUSG00000038587	Akap12	43	29	58	109	48	258	0.186181	0.11591	0.200896	0.350393	0.183629	0.926044	0.014873158136839	1.5392875564455	up	--	--	Cellular Component: cytoplasm (GO:0005737);; Cellular Component: cytoskeleton (GO:0005856);; Cellular Component: plasma membrane (GO:0005886);; Cellular Component: focal adhesion (GO:0005925);; Biological Process: protein targeting (GO:0006605);; Molecular Function: adenylate cyclase binding (GO:0008179);; Biological Process: positive regulation of protein kinase A signaling (GO:0010739);; Molecu…	K16528|0|mmu:83397|K16528 A-kinase anchor protein 12 | (RefSeq) Akap12, AI317366, SSeCKS, Srcs5, Tsga12; A kinase (PRKA) anchor protein (gravin) 12	--	--	--	WSK motif;; RII binding domain	A-kinase anchor protein 12 OS=Mus musculus OX=10090 GN=Akap12 PE=1 SV=1	T	Signal transduction mechanisms	A-kinase anchor protein 12 [Mus musculus]
ENSMUSG00000035649	Zcchc7	431	326	377	694	962	882	4.240624	3.017035	2.535436	4.39264	6.267335	5.48625	0.00258202605789235	1.0101358671988	up	--	--	Cellular Component: nucleolus (GO:0005730);; Cellular Component: cytoplasm (GO:0005737);; Molecular Function: zinc ion binding (GO:0008270);; Molecular Function: RNA binding (GO:0044822);;	K12597|4.48521e-104|mmu:319885|K12597 protein AIR1/2 | (RefSeq) Zcchc7, 4930572I07Rik, D4Wsu132e; zinc finger, CCHC domain containing 7	RNA degradation (ko03018)	[O]	Posttranslational modification, protein turnover, chaperones	Zinc knuckle	Zinc finger CCHC domain-containing protein 7 OS=Mus musculus OX=10090 GN=Zcchc7 PE=2 SV=1	S	Function unknown	unnamed protein product [Mus musculus]
ENSMUSG00000034613	Ppm1h	49	116	91	47	34	54	0.204611	0.459697	0.310494	0.157407	0.123504	0.187226	0.0487367172579797	-1.05508425225331	down	--	--	Molecular Function: protein serine/threonine phosphatase activity (GO:0004722);; Cellular Component: nucleus (GO:0005634);; Cellular Component: cytoplasm (GO:0005737);; Biological Process: protein dephosphorylation (GO:0006470);;	K17503|0|mmu:319468|K17503 protein phosphatase 1H [EC:3.1.3.16] | (RefSeq) Ppm1h, A430075L18Rik, ARHCL1, C030002B11Rik; protein phosphatase 1H (PP2C domain containing)	--	[T]	Signal transduction mechanisms	Protein phosphatase 2C	Protein phosphatase 1H OS=Mus musculus OX=10090 GN=Ppm1h PE=1 SV=1	T	Signal transduction mechanisms	protein phosphatase 1H isoform 1 [Mus musculus]
ENSMUSG00000028312	Smc2	55	93	134	37	67	27	0.27233	0.432525	0.538222	0.135551	0.292225	0.110247	0.0346413404216663	-1.19582935017108	down	[D]	Cell cycle control, cell division, chromosome partitioning	Cellular Component: nuclear chromosome (GO:0000228);; Cellular Component: condensin complex (GO:0000796);; Molecular Function: ATP binding (GO:0005524);; Cellular Component: nucleolus (GO:0005730);; Cellular Component: cytoplasm (GO:0005737);; Biological Process: mitotic chromosome condensation (GO:0007076);; Biological Process: meiotic chromosome condensation (GO:0010032);; Biological Process: m…	K06674|0|mmu:14211|K06674 structural maintenance of chromosome 2 | (RefSeq) Smc2, 5730502P04Rik, AI255214, AW545314, CAP-E, CAPE, Fin16, SMC-2, Smc2l1; structural maintenance of chromosomes 2	--	[BD]	Chromatin structure and dynamics;; Cell cycle control, cell division, chromosome partitioning	RecF/RecN/SMC N terminal domain;; SMC proteins Flexible Hinge Domain;; AAA domain, putative AbiEii toxin, Type IV TA system	Structural maintenance of chromosomes protein 2 OS=Mus musculus OX=10090 GN=Smc2 PE=1 SV=2	D	Cell cycle control, cell division, chromosome partitioning	structural maintenance of chromosomes protein 2 [Mus musculus]
ENSMUSG00000037536	Fbxo34	404	386	447	1921	600	997	3.629849	3.224981	3.19585	12.068758	4.159238	7.181749	0.000384371967180295	1.31152673784217	up	--	--	Cellular Component: nucleoplasm (GO:0005654);; Cellular Component: cytoplasm (GO:0005737);;	K10311|0|mmu:78938|K10311 F-box protein 34 | (RefSeq) Fbxo34, 2900057B08Rik, 5830426G16Rik; F-box protein 34	--	--	--	F-box-like;; F-box domain	F-box only protein 34 OS=Mus musculus OX=10090 GN=Fbxo34 PE=2 SV=2	S	Function unknown	F-box only protein 34 isoform 1 [Mus musculus]
ENSMUSG00000000078	Klf6	260	285	291	1614	383	1222	1.658663	1.700991	1.503976	7.629711	2.147746	6.51973	3.35114680335348e-05	1.75474888871794	up	--	--	Molecular Function: double-stranded DNA binding (GO:0003690);; Molecular Function: DNA-binding transcription factor activity (GO:0003700);; Cellular Component: nucleus (GO:0005634);; Cellular Component: cytoplasm (GO:0005737);; Biological Process: cytokine-mediated signaling pathway (GO:0019221);; Biological Process: wound healing (GO:0042060);; Biological Process: positive regulation of transcri…	K09207|1.75176e-170|mmu:23849|K09207 krueppel-like factor 6/7 | (RefSeq) Klf6, AI448727, BCD1, C86813, CPBP, Copeb, FM2, FM6, Ierepo1, Ierepo3, R75280, Zf9; Kruppel-like factor 6	--	[R]	General function prediction only	Zinc finger, C2H2 type;; C2H2-type zinc finger	Krueppel-like factor 6 OS=Mus musculus OX=10090 GN=Klf6 PE=2 SV=3	S	Function unknown	Krueppel-like factor 6 [Mus musculus]
ENSMUSG00000042745	Id1	331	264	160	682	1021	389	9.434319	6.921948	3.60885	14.365733	25.351818	9.21818	0.00427252341329215	1.28210922850409	up	--	--	Biological Process: negative regulation of transcription by RNA polymerase II (GO:0000122);; Biological Process: endothelial cell morphogenesis (GO:0001886);; Molecular Function: DNA binding (GO:0003677);; Molecular Function: DNA-binding transcription factor activity (GO:0003700);; Cellular Component: nucleoplasm (GO:0005654);; Cellular Component: Golgi apparatus (GO:0005794);; Cellular Component…	K04680|1.81571e-78|mmu:15901|K04680 DNA-binding protein inhibitor ID1 | (RefSeq) Id1, AI323524, D2Wsu140e, Idb1, bHLHb24; inhibitor of DNA binding 1, HLH protein	Rap1 signaling pathway (ko04015);; TGF-beta signaling pathway (ko04350);; Hippo signaling pathway (ko04390);; Signaling pathways regulating pluripotency of stem cells (ko04550)	--	--	Helix-loop-helix DNA-binding domain	DNA-binding protein inhibitor ID-1 OS=Mus musculus OX=10090 GN=Id1 PE=1 SV=3	K	Transcription	inhibitor of DNA binding 1, isoform CRA_b, partial [Mus musculus]
Mus_musculus_newGene_10731	Mus_musculus_newGene_10731	45	46	173	383	203	693	0.229006	0.2378	0.859048	1.673941	1.172965	3.000971	0.000150808359095258	2.20381156233929	up	--	--	Biological Process: cellular process (GO:0009987);;	--	--	[R]	General function prediction only	--	--	L	Replication, recombination and repair	PREDICTED: LOW QUALITY PROTEIN: endogenous retrovirus group K member 7 Pol protein-like, partial [Cricetulus griseus]
Mus_musculus_newGene_12042	Mus_musculus_newGene_12042	5	18	250	1417	151	646	0.03424	0.224184	2.75984	9.331874	1.416574	5.162426	0.00241898807915294	2.96273028098852	up	--	--	Biological Process: cellular process (GO:0009987);;	--	--	--	--	--	--	--	--	mCG1044012, partial [Mus musculus]
ENSMUSG00000008668	Rps18	665	607	487	6906	702	780	32.51448	27.656042	19.536482	246.122065	30.503482	31.002916	0.00221328541132534	1.97537925250874	up	[J]	Translation, ribosomal structure and biogenesis	--	K02964|1.75886e-67|nle:100580186|K02964 small subunit ribosomal protein S18e | (RefSeq) RPS18; 40S ribosomal protein S18	Ribosome (ko03010)	[J]	Translation, ribosomal structure and biogenesis	Ribosomal protein S13/S18	40S ribosomal protein S18 OS=Rattus norvegicus OX=10116 GN=Rps18 PE=1 SV=3	J	Translation, ribosomal structure and biogenesis	mCG114988 [Mus musculus]
ENSMUSG00000049411	Tmem241	87	165	216	60	79	45	1.076358	1.610584	2.247717	0.426897	0.665935	0.386591	0.00459697186646096	-1.44747676037526	down	--	--	Cellular Component: integral component of membrane (GO:0016021);;	--	--	[GOU]	Carbohydrate transport and metabolism;; Posttranslational modification, protein turnover, chaperones;; Intracellular trafficking, secretion, and vesicular transport	--	Transmembrane protein 241 OS=Mus musculus OX=10090 GN=Tmem241 PE=2 SV=2	S	Function unknown	transmembrane protein 241 isoform 3 [Mus musculus]
Mus_musculus_newGene_3284	Mus_musculus_newGene_3284	20	30	35	130	42	134	0.550031	0.864917	0.815601	2.420067	0.975251	2.913297	0.00345329547678947	1.69237036813124	up	--	--	Cellular Component: obsolete membrane part (GO:0044425);;	--	--	--	--	--	Adhesion G protein-coupled receptor A3 OS=Mus musculus OX=10090 GN=Adgra3 PE=2 SV=3	--	--	unnamed protein product, partial [Mus musculus]
ENSMUSG00000021701	Plk2	412	508	291	178	296	95	3.96978	4.581662	2.259824	1.26685	2.504839	0.746734	0.00862140989834299	-1.25220805302179	down	[T]	Signal transduction mechanisms	Biological Process: G1/S transition of mitotic cell cycle (GO:0000082);; Cellular Component: chromatin (GO:0000785);; Molecular Function: protein serine/threonine kinase activity (GO:0004674);; Molecular Function: obsolete signal transducer activity (GO:0004871);; Molecular Function: ATP binding (GO:0005524);; Cellular Component: centriole (GO:0005814);; Biological Process: mitotic spindle organi…	K08861|0|mmu:20620|K08861 polo-like kinase 2 [EC:2.7.11.21] | (RefSeq) Plk2, Snk; polo like kinase 2	FoxO signaling pathway (ko04068)	[D]	Cell cycle control, cell division, chromosome partitioning	Protein kinase domain;; Protein tyrosine kinase;; POLO box duplicated region	Serine/threonine-protein kinase PLK2 OS=Mus musculus OX=10090 GN=Plk2 PE=1 SV=1	T	Signal transduction mechanisms	serine/threonine-protein kinase PLK2 [Mus musculus]
Mus_musculus_newGene_2123	Mus_musculus_newGene_2123	311	194	474	252	146	30	5.707669	3.304191	7.006065	3.296887	2.280663	0.379669	0.02247930724497	-1.36443532776811	down	--	--	Biological Process: antigen processing and presentation of peptide antigen via MHC class I (GO:0002474);; Molecular Function: signaling receptor binding (GO:0005102);; Biological Process: immune response (GO:0006955);; Cellular Component: integral component of membrane (GO:0016021);; Molecular Function: peptide antigen binding (GO:0042605);; Cellular Component: MHC class I protein complex (GO:004…	K06751|2.3634e-49|rno:100188935|K06751 MHC class I antigen | (RefSeq) RT1-A, RTA, Rt1.aa; RT1 class I, locus A	Endocytosis (ko04144);; Phagosome (ko04145);; Cellular senescence (ko04218);; Cell adhesion molecules (ko04514);; Antigen processing and presentation (ko04612);; Type I diabetes mellitus (ko04940);; Human cytomegalovirus infection (ko05163);; Human papillomavirus infection (ko05165);; Human T-cell leukemia virus 1 infection (ko05166);; Kaposi sarcoma-associated herpesvirus infection (ko05167);; H…	--	--	Class I Histocompatibility antigen, domains alpha 1 and 2;; Class I Histocompatibility antigen, domains alpha 1 and 2	RT1 class I histocompatibility antigen, AA alpha chain OS=Rattus norvegicus OX=10116 PE=1 SV=2	U	Intracellular trafficking, secretion, and vesicular transport	mCG23009, isoform CRA_c [Mus musculus]
ENSMUSG00000001436	Slc19a1	111	136	213	797	271	483	2.166383	1.974216	2.610641	7.80923	5.151561	5.280878	0.000181045279810369	1.59599685634091	up	--	--	--	K14609|0|mmu:20509|K14609 solute carrier family 19 (folate transporter), member 1 | (RefSeq) Slc19a1, AI323572, RFC, RFC-1, RFC1; solute carrier family 19 (folate transporter), member 1	Antifolate resistance (ko01523);; Vitamin digestion and absorption (ko04977)	[H]	Coenzyme transport and metabolism	Reduced folate carrier;; Major Facilitator Superfamily	Folate transporter 1 OS=Mus musculus OX=10090 GN=Slc19a1 PE=1 SV=1	P	Inorganic ion transport and metabolism	unnamed protein product [Mus musculus]
[truncated: 599 more rows]
