# Supplementary material for: Integrated metabolomics and transcriptomics reveal the potential of hydroxy-alpha-sanshool in alleviating insulin resistance
Source: Mol Med. 2025 Feb 21;31:76. doi: 10.1186/s10020-025-01129-1 (PMC11846303; doi:10.1186/s10020-025-01129-1)
Supplement: Supplementary file 2 — Supplementary Material 2 [file 10020_2025_1129_MOESM2_ESM.xlsx]

## Sheet: all
	ID	name	mz	rt	exact_mass	ppm	formula	KEGG	type	library	identify.pvalue	posneg
1	M102T68	5-Aminopentanal	102.092	68.3212	101.0841	3.89559	C5H11NO	C12455	[M+H]+	MetaDNA	0.0168054	pos
2	M130T752	Pyroglutamic acid	130.048	752.39	129.0426	11.5027	C5H7NO3	C01879	[M+H]+	MetaDNA	0.140079	pos
3	M153T287	Xanthine	153.041	286.894	152.0334	0.466435	C5H4N4O2	C00385	[M+H]+	MetaDNA	0.00211022	pos
4	M165T214	4-Hydroxycinnamic acid	165.055	213.528	164.0473	4.5008	C9H8O3	C00811	[M+H]+	MetaDNA	0.00115443	pos
5	M152T213	D-Arabitol	152.068	212.755	152.0685	5.47026	C5H12O5	C01904	[M]+	MetaDNA	0.00341927	pos
6	M101T813	Succinic acid semialdehyde	101.024	812.667	102.0317	6.89544	C4H6O3	C00232	[M-H]-	MetaDNA	0.00122035	neg
7	M161T650	2-Hydroxy-2-ethylsuccinic acid	161.044	649.739	162.0528	9.40231	C6H10O5	C02488	[M-H]-	MetaDNA	0.00152497	neg
8	M116T143	4-Methylaminobutyrate	116.071	142.606	117.079	4.21588	C5H11NO2	C15987	[M-H]-	MetaDNA	0.0560556	neg
9	M116T83	L-Aspartate-semialdehyde	116.036	82.709	117.0426	2.93464	C4H7NO3	C00441	[M-H]-	MetaDNA	0.00200593	neg
10	M335T714	Troxilin B3	335.223	714.08	354.2406	2.08808	C20H34O5	C14811	[M-H2O-H]-	MetaDNA	0.000702207	neg
11	M147T286	trans-Cinnamate	147.045	286.211	148.0524	0.482262	C9H8O2	C00423	[M-H]-	BioDeepDB	5.71648e-07	neg
12	M85T50	Ethylmethylacetic acid	85.0653	49.7206	102.0681	1.44705	C5H10O2	C18319	[M+H-H2O]+	BioDeepDB	3.50692e-06	pos
13	M90T88	L-Lactic acid	90.0278	88.4603	90.0317	12.4404	C3H6O3	C00186	[M]-	BioDeepDB	0.000251082	neg
14	M99T94	Maleic acid	99.0812	94.1659	116.011	3.03426	C4H4O4	C01384	[M+H-H2O]+	BioDeepDB	2.26412e-06	pos
15	M101T92	2-Ketobutyric acid	101.024	91.591	102.0317	0.140145	C4H6O3	C00109	[M-H]-	BioDeepDB	1.30401e-06	neg
16	M104T98	Dimethylglycine	104.071	97.6185	103.0633	2.46605	C4H9NO2	C01026	[M+H]+	BioDeepDB	0.000542536	pos
17	M116T643	L-Proline	116.07	643.26	115.0633	5.14681	C5H9NO2	C00148	[M+H]+	BioDeepDB	6.84938e-08	pos
18	M117T839_1	Betaine	116.929	838.655	117.079	12.7627	C5H11NO2	C00719	[M]-	BioDeepDB	9.91963e-15	neg
19	M120T91	L-Threonine	120.066	90.6871	119.0582	4.95817	C4H9NO3	C00188	[M+H]+	MoNA	1.12406e-05	pos
20	M130T183	Pipecolic acid	130.087	183.357	129.079	8.99002	C6H11NO2	C00408	[M+H]+	MoNA	5.91315e-10	pos
21	M132T48	Glutaric acid	131.974	47.6328	132.0423	0.0517279	C5H8O4	C00489	[M]+	BioDeepDB	5.62474e-06	pos
22	M137T268	Hypoxanthine	137.045	267.934	136.0385	5.6772	C5H4N4O	C00262	[M+H]+	BioDeepDB	9.24571e-07	pos
23	M156T88	L-Histidine	156.077	88.379	155.0695	2.27345	C6H9N3O2	C00135	[M+H]+	BioDeepDB	6.03798e-06	pos
24	M160T248	Pimelic acid	159.968	247.6	160.0736	7.43439	C7H12O4	C02656	[M]+	BioDeepDB	0.0257873	pos
25	M159T320	4,5-Dihydroorotic acid	158.961	319.789	158.0328	0.436891	C5H6N2O4	C00337	[M+H]+	BioDeepDB	0.0363759	pos
26	M244T102	Cytidine	244.093	101.633	243.0855	0.415619	C9H13N3O5	C00475	[M+H]+	BioDeepDB	2.13108e-06	pos
27	M302T765	Sphinganine	302.305	765.409	301.2981	0.273652	C18H39NO2	C00836	[M+H]+	BioDeepDB	6.33336e-11	pos
28	M269T815	Dehydroepiandrosterone	269.213	814.914	288.2089	1.94514	C19H28O2	C01227	[M-H2O-H]-	BioDeepDB	0.000579723	neg
29	M307T192	Glutathione	307.083	191.679	307.0838	0.363583	C10H17N3O6S	C00051	[M]+	BioDeepDB	0.000348445	pos
30	M325T92	Cellobiose	325.112	91.6543	342.1162	9.05975	C12H22O11	C00185	[M+H-H2O]+	BioDeepDB	1.4563e-05	pos
31	M338T835	Erucic acid	338.341	834.661	338.3185	1.55054	C22H42O2	C08316	[M]+	BioDeepDB	3.93546e-12	pos
32	M379T749	Ergocalciferol	379.333	748.717	396.3392	3.43165	C28H44O	C05441	[M+H-H2O]+	BioDeepDB	1.95474e-10	pos
33	M397T762	S-Adenosylmethionine	397.227	761.945	398.137	0.0456695	C15H22N6O5S	C00019	[M-H]-	BioDeepDB	2.91507e-09	neg
34	M583T631_1	Biliverdin	583.251	630.601	582.2478	6.56481	C33H34N4O6	C00500	[M+H]+	BioDeepDB	0.000211681	pos
35	M124T526	Isonicotinic acid	124.04	525.788	123.032	6.27737	C6H5NO2	C07446	[M+H]+	BioDeepDB	0.000623683	pos
36	M183T541	Sorbitol	183.089	540.834	182.079	14.1606	C6H14O6	C00794	[M+H]+	BioDeepDB	1.96917e-05	pos
37	M209T310	L-Kynurenine	209.092	309.76	208.0848	2.70928	C10H12N2O3	C00328	[M+H]+	BioDeepDB	4.25475e-07	pos
38	M219T102_1	gamma-Glutamylalanine	219.097	101.645	NULL	0.242647	C7H11N2O5R	C03740	[M+H]+	BioDeepDB	0.0033391	pos
39	M298T351	5-Methylthioadenosine	298.096	350.611	297.0896	3.18713	C11H15N5O3S	C00170	[M+H]+	BioDeepDB	2.8843e-07	pos
40	M369T822	Cholesterol	369.35	822.211	386.3549	4.91088	C27H46O	C00187	[M+H-H2O]+	BioDeepDB	3.16864e-11	pos
41	M379T721	Ergosterol	379.334	720.577	396.3392	6.14583	C28H44O	C01694	[M+H-H2O]+	BioDeepDB	1.87285e-11	pos
42	M397T821	beta-Sitosterol	397.382	821.307	414.3862	4.58282	C29H50O	C01753	[M+H-H2O]+	BioDeepDB	2.22216e-12	pos
43	M122T398	2,6-Dimethylaniline	122.096	397.561	121.0891	1.90835	C8H11N	C11004	[M+H]+	MoNA	0.0208187	pos
44	M347T679	Corticosterone	347.22	678.682	346.2144	3.94494	C21H30O4	C02140	[M+H]+	MoNA	2.46368e-11	pos
45	M123T174	Niacinamide	123.056	174.163	122.048	4.48192	C6H6N2O	C00153	[M+H]+	BioDeepDB	0.0114158	pos
46	M104T835	Choline	104.107	835.376	104.1075	1.3854	C5H14NO	C00114	[M]+	MoNA	2.84699e-05	pos
47	M118T167	L-Valine	118.086	166.547	117.079	0.415108	C5H11NO2	C00183	[M+H]+	MoNA	4.43724e-07	pos
48	M182T214	L-Tyrosine	182.081	213.528	181.0739	2.57005	C9H11NO3	C00082	[M+H]+	MoNA	1.76333e-10	pos
49	M192T410	5-Hydroxyindoleacetic acid	192.064	409.804	191.0582	7.6654	C10H9NO3	C05635	[M+H]+	MoNA	0.00358035	pos
50	M220T324	Pantothenic acid	220.117	324.177	219.1107	2.58382	C9H17NO5	C00864	[M+H]+	MoNA	1.65911e-07	pos
51	M243T102	Pseudouridine	243.063	102.265	244.0695	1.76817	C9H12N2O6	C02067	[M-H]-	MoNA	1.16733e-13	neg
52	M255T700	(9Z)-Hexadecenoic acid	255.234	700.058	254.2246	9.71073	C16H30O2	C08362	[M+H]+	mzCloud	3.51463e-08	pos
53	M326T793	Oleoylethanolamide	326.304	792.688	325.2981	2.97653	C20H39NO2	C20792	[M+H]+	mzCloud	1.25525e-07	pos
54	M104T146	2-Hydroxybutyric acid	104.053	146.37	104.0473	0.0845841	C4H8O3	C05984	[M]+	BioDeepDB	2.11304e-05	pos
55	M116T96	Glutarate semialdehyde	116.046	96.1395	116.0473	14.7547	C5H8O3	C03273	[M]+	BioDeepDB	0.00178569	pos
56	M117T34	5-Aminopentanoic acid	116.928	33.8509	117.079	6.4507	C5H11NO2	C00431	[M]-	BioDeepDB	4.11791e-08	neg
57	M133T146	5,6-Dihydro-5-fluorouracil	133.032	146.37	132.0335	2.63296	C4H5FN2O2	C16630	[M+H]+	BioDeepDB	0.03092	pos
58	M258T112	Glycerophosphocholine	258.11	111.904	258.1106	0.366714	C8H21NO6P	C00670	[M]+	BioDeepDB	0.0251275	pos
59	M296T88	Dehypoxanthine futalosine	296.065	87.7615	296.0896	2.35783	C14H16O7	C17010	[M]+	BioDeepDB	0.00162302	pos
60	M319T722	5(S)-HpETE	319.227	721.97	336.230059512	0.0101302	C20H32O4	C05356	[M+H-H2O]+	BioDeepDB	2.99026e-08	pos
61	M377T823	Ergosta-5,7,22,24(28)-tetraen-3beta-ol	377.319	822.903	394.3236	7.50708	C28H42O	C05440	[M+H-H2O]+	BioDeepDB	0.000453464	pos
62	M482T803_1	Antibiotic JI-20A	482.322	802.718	481.2748	5.0084	C19H39N5O9	C17704	[M+H]+	BioDeepDB	7.13585e-06	pos
63	M761T684	PC(18:3(6Z,9Z,12Z)/18:3(6Z,9Z,12Z))	760.515	684.496	777.530854925	9.3362	C44H76NO8P	C00157	[M+H-H2O]+	BioDeepDB	0.00353562	pos
64	M103T99	Malonate	102.957	98.9083	104.011	10.6599	C3H4O4	C00383	[M-H]-	BioDeepDB	8.16953e-12	neg
65	M103T105	(R)-3-Hydroxybutyric acid	103.04	105.034	104.0473	1.61091	C4H8O3	C01089	[M-H]-	BioDeepDB	5.00866e-05	neg
66	M87T91	Pyruvic acid	87.009	91.109	88.016	3.07887	C3H4O3	C00022	[M-H]-	BioDeepDB	0.000143744	neg
67	M117T818	Methylmalonic acid	117.019	818.365	118.0266	1.13035	C4H6O4	C02170	[M-H]-	BioDeepDB	5.69683e-20	neg
68	M117T802	Guanidoacetic acid	116.929	802.1	117.0538	12.9912	C3H7N3O2	C00581	[M]-	BioDeepDB	0.0195344	neg
69	M117T547	Succinic acid	117.019	547.165	118.0266	4.3245	C4H6O4	C00042	[M-H]-	BioDeepDB	7.94438e-09	neg
70	M118T788	L-Homoserine	117.929	787.907	119.0582	10.8245	C4H9NO3	C00263	[M-H]-	BioDeepDB	0.00813353	neg
71	M145T89	L-Glutamine	145.061	89.2376	146.0691	2.50389	C5H10N2O3	C00064	[M-H]-	BioDeepDB	2.09101e-05	neg
72	M147T122	L-2-Hydroxyglutaric acid	146.966	121.773	148.0372	7.37787	C5H8O5	C03196	[M-H]-	BioDeepDB	5.07027e-15	neg
73	M130T96	Creatine	130.061	96.2172	131.0695	1.95852	C4H9N3O2	C00300	[M-H]-	BioDeepDB	1.11155e-07	neg
74	M160T82	Aminoadipic acid	160.062	82.2154	161.0688	1.0541	C6H11NO4	C00956	[M-H]-	BioDeepDB	0.000270206	neg
75	M149T98	D-Ribose	149.045	98.1131	150.0528	0.402756	C5H10O5	C00121	[M-H]-	BioDeepDB	9.5599e-17	neg
76	M149T83	D-Xylose	149.046	82.7784	150.0528	1.07828	C5H10O5	C00181	[M-H]-	BioDeepDB	1.06644e-07	neg
77	M153T392	Gentisic acid	153.019	391.793	154.0266	0.755757	C7H6O4	C00628	[M-H]-	BioDeepDB	0.000513303	neg
78	M173T106	L-Arginine	173.104	105.868	174.1117	0.210418	C6H14N4O2	C00062	[M-H]-	BioDeepDB	0.00076118	neg
79	M196T83_2	Gluconic acid	196.054	82.6961	196.0583	2.0668	C6H12O7	C00257	[M]-	BioDeepDB	0.00019175	neg
80	M199T821	N-Acetylserotonin	199.17	821.249	218.1055	6.40371	C12H14N2O2	C00978	[M-H2O-H]-	BioDeepDB	0.00241034	neg
81	M242T481	Thymidine	242.179	481.343	242.0903	13.6442	C10H14N2O5	C00214	[M]-	BioDeepDB	2.99908e-10	neg
82	M233T831	Deoxyinosine	233.155	831.388	252.0859	3.09877	C10H12N4O4	C05512	[M-H2O-H]-	BioDeepDB	0.000509554	neg
83	M256T774	Palmitic acid	256.236	773.7	256.2402	1.30037	C16H32O2	C00249	[M]-	BioDeepDB	1.28755e-10	neg
84	M283T724	Stearic acid	283.261	723.554	284.2715	10.5969	C18H36O2	C01530	[M-H]-	MoNA	0.00348804	neg
85	M271T749	17a-Estradiol	271.228	749.082	272.1776	1.99376	C18H24O2	C02537	[M-H]-	BioDeepDB	0.000152498	neg
86	M279T747	Linoleic acid	279.197	747.125	280.2402	1.08777	C18H32O2	C01595	[M-H]-	BioDeepDB	0.0215838	neg
87	M281T839	Oleic acid	281.248	838.683	282.2559	3.31015	C18H34O2	C00712	[M-H]-	BioDeepDB	0.00100686	neg
88	M309T744	Ribose 1,5-bisphosphate	309.174	744.194	309.9855	1.26021	C5H12O11P2	C01151	[M-H]-	BioDeepDB	3.50244e-12	neg
89	M391T708	Chenodeoxycholic acid	391.285	707.709	392.2927	1.05737	C24H40O4	C02528	[M-H]-	BioDeepDB	8.72476e-09	neg
90	M441T766	Folic acid	441.253	766.443	441.1397	0.262944	C19H19N7O6	C00504	[M]-	BioDeepDB	8.29107e-05	neg
91	M466T836_1	Glycocholic acid	465.574	835.835	465.309	4.30784	C26H43NO6	C01921	[M]-	BioDeepDB	0.00540119	neg
92	M229T81	D-Ribulose 5-phosphate	229.012	81.2128	230.0192	1.19339	C5H11O8P	C00199	[M-H]-	BioDeepDB	9.537e-10	neg
93	M295T774	9,10-Epoxyoctadecenoic acid	295.229	774.008	296.2351	3.96399	C18H32O3	C14825	[M-H]-	BioDeepDB	4.48481e-10	neg
94	M295T745	13S-hydroxyoctadecadienoic acid	295.229	744.76	296.2351	3.82748	C18H32O3	C14762	[M-H]-	BioDeepDB	1.72453e-08	neg
95	M317T820	12-KETE	317.213	820.491	318.2195	1.5001	C20H30O3	C14807	[M-H]-	BioDeepDB	7.73232e-11	neg
96	M319T796_2	16(R)-HETE	319.227	795.789	320.2351	1.16604	C20H32O3	C14778	[M-H]-	BioDeepDB	0.000724441	neg
97	M331T811	Adrenic acid	331.264	811.208	332.2715	0.0128114	C22H36O2	C16527	[M-H]-	BioDeepDB	1.52346e-09	neg
98	M333T678	Prostaglandin B2	333.208	678.462	334.2144	2.75935	C20H30O4	C05954	[M-H]-	BioDeepDB	0.0104226	neg
99	M335T733	Hepoxilin B3	335.223	732.702	336.2301	0.256842	C20H32O4	C14810	[M-H]-	BioDeepDB	1.06239e-08	neg
100	M369T502	Thromboxane B2	369.228	502.058	370.2355	0.345466	C20H34O6	C05963	[M-H]-	BioDeepDB	1.70114e-08	neg
101	M324T83	N-Glycolylneuraminic acid	324.093	82.5145	325.1009	1.00392	C11H19NO10	C03410	[M-H]-	MoNA	2.38302e-18	neg
102	M311T632	9(S)-HPODE	311.223	631.931	312.2301	0.433824	C18H32O4	C14827	[M-H]-	MoNA	0.00130575	neg
103	M313T674	12,13-DHOME	313.24	673.836	314.2457	4.44165	C18H34O4	C14829	[M-H]-	mzCloud	1.19462e-06	neg
104	M301T796	EPA (d5)	301.218	795.782	302.2246	1.51248	C20H30O2	C06428	[M-H]-	mzCloud	8.02221e-06	neg
